# Supplementary material for: 3-{2-[2-(3-Hy­droxy­benzyl­idene)hydrazin-1-yl]-1,3-thia­zol-4-yl}-2H-chromen-2-one hemihydrate
Source: Acta Crystallogr Sect E Struct Rep Online. 2010 May 29;66(Pt 6):o1498–9. doi: 10.1107/S1600536810019653 (PMC2979574; doi:10.1107/S1600536810019653)
Supplement: Supplementary file 1 [file e-66-o1498-sup1.cif]

##############################################################################
###                                                                        ###
###        Electronic paper (Acta Crystallographica Section E)             ###
###                                                                        ###
##############################################################################
#                                                                            #
# This CIF contains the data in a paper accepted for publication in Acta     #
# Crystallographica Section E. It conforms to the requirements of Notes      #
# for Authors for Section E, and has been peer reviewed under the auspices   #
# of the IUCr Commission on Journals.                                        #
#                                                                            #
# Full details of the Crystallographic Information File format               #
# are given in the paper "The Crystallographic Information File (CIF):       #
# a New Standard Archive File for Crystallography" by S. R. Hall, F. H.      #
# Allen and I. D. Brown [Acta Cryst. (1991), A47, 655-685].                  #
#                                                                            #
# The current version of the core CIF dictionary is obtainable from          #
# ftp://ftp.iucr.org/pub/cif_core.dic. The current version number is 2.4.    #
#                                                                            #
# Software is freely available for graphical display of the structure(s) in  #
# this CIF.  For information consult the CIF home page http://www.iucr.org/  #
# cif/home.html                                                              #
#                                                                            #
# This file may be used for bona fide research purposes within the           #
# scientific community so long as proper attribution is given to the journal # 
# article from which it was obtained.                                        #
#                                                                            #
##############################################################################
                                             
data_global
_audit_creation_method     'form.cif (version 2.0)'
_journal_data_validation_number     ?
_journal_date_recd_electronic     2010-05-25
_journal_date_accepted     2010-05-25
_journal_name_full     'Acta Crystallographica, Section E'
_journal_year     2010
_journal_volume     66
_journal_issue      6
_journal_page_first     o1498
_journal_page_last     o1499
_journal_paper_category     QO
_journal_coeditor_code     HB5467
_publ_contact_author_name     'Prof. Fun, Hoong-Kun'
_publ_contact_author_address
;
      X-ray Crystallography Unit
      School of Physics
      Universiti Sains Malaysia
      11800 USM, Penang
      MALAYSIA
;
_publ_contact_author_email     'hkfun@usm.my'
_publ_contact_author_fax     '604 6579150'
_publ_contact_author_phone     '604 6533652'
_publ_section_title
;\
3-{2-[2-(3-Hydroxybenzylidene)hydrazin-1-yl]-1,3-thiazol-4-yl}-2<i>H</i>-\
chromen-2-one hemihydrate
;
loop_
    _publ_author_name
    _publ_author_footnote
    _publ_author_address
    'Afsheen Arshad' ?
;
      School of Chemical Sciences
      Universiti Sains Malaysia
      11800 USM, Penang
      Malaysia
;
    'Hasnah Osman'
;
      Additional correspondence author, e-mail: ohasnah@usm.my.
;
;
      School of Chemical Sciences
      Universiti Sains Malaysia
      11800 USM, Penang
      Malaysia
;
    'Kit Lam Chan' ?
;
      School of Pharmaceutical Sciences
      Universiti Sains Malaysia
      11800 USM, Penang
      Malaysia
;
    'Jia Hao Goh'
;
      Thomson Reuters ResearcherID: C-7576-2009.
;
;
      X-ray Crystallography Unit
      School of Physics
      Universiti Sains Malaysia
      11800 USM, Penang
      Malaysia
;
    'Hoong-Kun Fun'
;
      Thomson Reuters ResearcherID: A-3561-2009.
;
;     X-ray Crystallography Unit
      School of Physics
      Universiti Sains Malaysia
      11800 USM, Penang
      Malaysia
;
data_I
_audit_creation_method     SHELXL-97
_chemical_name_systematic
;
3-{2-[2-(3-Hydroxybenzylidene)hydrazin-1-yl]-1,3-thiazol-4-yl}-
2<i>H</i>-chromen-2-one hemihydrate
;
_chemical_name_common     ?
_chemical_formula_moiety     'C19 H13 N3 O3 S, 0.5H2 O'
_chemical_formula_sum     'C19 H14 N3 O3.5 S1'
_chemical_formula_weight     372.39
_chemical_melting_point     ?
_symmetry_cell_setting     monoclinic
_symmetry_space_group_name_H-M     'P 21/c'
_symmetry_space_group_name_Hall     '-P 2ybc'
loop_
    _symmetry_equiv_pos_as_xyz
    'x, y, z'
    '-x, y+1/2, -z+1/2'
    '-x, -y, -z'
    'x, -y-1/2, z-1/2'
_cell_length_a     8.012(3)
_cell_length_b     32.775(11)
_cell_length_c     12.619(4)
_cell_angle_alpha     90.00
_cell_angle_beta     93.034(7)
_cell_angle_gamma     90.00
_cell_volume     3309(2)
_cell_formula_units_Z     8
_cell_measurement_reflns_used     3134
_cell_measurement_theta_min     2.47
_cell_measurement_theta_max     27.61
_cell_measurement_temperature     100.00(10)
_exptl_crystal_description     'plate'
_exptl_crystal_colour     'yellow'
_exptl_crystal_size_max     0.34
_exptl_crystal_size_mid     0.14
_exptl_crystal_size_min     0.05
_exptl_crystal_density_diffrn     1.495
_exptl_crystal_density_meas     ?
_exptl_crystal_density_method     'not measured'
_exptl_crystal_F_000     1544
_exptl_absorpt_coefficient_mu     0.225
_exptl_absorpt_correction_type     multi-scan
_exptl_absorpt_process_details     '(<i>SADABS</i>; Bruker, 2009)'
_exptl_absorpt_correction_T_min     0.928
_exptl_absorpt_correction_T_max     0.990
_exptl_special_details
;
The crystal was placed in the cold stream of an Oxford Cryosystems
Cobra open-flow nitrogen cryostat (Cosier & Glazer, 1986) operating
at 100.0(1)K.
;
_diffrn_ambient_temperature     100.00(10)
_diffrn_radiation_type     MoK\a
_diffrn_radiation_wavelength     0.71073
_diffrn_radiation_source     'fine-focus sealed tube'
_diffrn_radiation_monochromator     graphite
_diffrn_measurement_device_type
;
Bruker APEXII DUO CCD
;
_diffrn_measurement_method     '\f and \w scans'
_diffrn_detector_area_resol_mean     ?
_diffrn_reflns_number     31194
_diffrn_reflns_av_R_equivalents     0.0729
_diffrn_reflns_av_sigmaI/netI     0.0678
_diffrn_reflns_theta_min     2.47
_diffrn_reflns_theta_max     27.50
_diffrn_reflns_theta_full     27.50
_diffrn_measured_fraction_theta_max     0.995
_diffrn_measured_fraction_theta_full     0.995
_diffrn_reflns_limit_h_min     -10
_diffrn_reflns_limit_h_max     10
_diffrn_reflns_limit_k_min     -42
_diffrn_reflns_limit_k_max     42
_diffrn_reflns_limit_l_min     -16
_diffrn_reflns_limit_l_max     16
_diffrn_standards_number     0
_diffrn_standards_interval_count     .
_diffrn_standards_interval_time     .
_diffrn_standards_decay_%     ?
_refine_special_details
;
 Refinement of F^2^ against ALL reflections.  The weighted R-factor wR and
 goodness of fit S are based on F^2^, conventional R-factors R are based
 on F, with F set to zero for negative F^2^. The threshold expression of
 F^2^ > 2sigma(F^2^) is used only for calculating R-factors(gt) etc. and is
 not relevant to the choice of reflections for refinement.  R-factors based
 on F^2^ are statistically about twice as large as those based on F, and R-
 factors based on ALL data will be even larger.
;
_reflns_number_total     7564
_reflns_number_gt     5266
_reflns_threshold_expression     I>2\s(I)
_refine_ls_structure_factor_coef     Fsqd
_refine_ls_matrix_type     full
_refine_ls_R_factor_all     0.0787
_refine_ls_R_factor_gt     0.0480
_refine_ls_wR_factor_gt     0.1068
_refine_ls_wR_factor_ref     0.1279
_refine_ls_goodness_of_fit_ref     1.056
_refine_ls_restrained_S_all     1.056
_refine_ls_number_reflns     7564
_refine_ls_number_parameters     480
_refine_ls_number_restraints     0
_refine_ls_hydrogen_treatment     constr
_refine_ls_weighting_scheme     calc
_refine_ls_weighting_details
         'calc w=1/[\s^2^(Fo^2^)+(0.0407P)^2^+2.6662P] where P=(Fo^2^+2Fc^2^)/3'
_atom_sites_solution_hydrogens     geom
_atom_sites_solution_primary     direct
_atom_sites_solution_secondary     difmap
_refine_ls_shift/su_max     0.000
_refine_ls_shift/su_mean     0.000
_refine_diff_density_max     0.942
_refine_diff_density_min     -0.310
_refine_ls_extinction_method     none
_refine_ls_extinction_coef     ?
loop_
    _atom_type_symbol
    _atom_type_description
    _atom_type_scat_dispersion_real
    _atom_type_scat_dispersion_imag
    _atom_type_scat_source
    'C' 'C' 0.0033 0.0016
                         'International Tables Vol C Tables 4.2.6.8 and 6.1.1.4'
    'H' 'H' 0.0000 0.0000
                         'International Tables Vol C Tables 4.2.6.8 and 6.1.1.4'
    'N' 'N' 0.0061 0.0033
                         'International Tables Vol C Tables 4.2.6.8 and 6.1.1.4'
    'O' 'O' 0.0106 0.0060
                         'International Tables Vol C Tables 4.2.6.8 and 6.1.1.4'
    'S' 'S' 0.1246 0.1234
                         'International Tables Vol C Tables 4.2.6.8 and 6.1.1.4'
_computing_data_collection     'APEX2 (Bruker, 2009)'
_computing_cell_refinement     'SAINT (Bruker, 2009)'
_computing_data_reduction     'SAINT (Bruker, 2009)'
_computing_structure_solution     'SHELXTL (Sheldrick, 2008)'
_computing_structure_refinement     'SHELXTL (Sheldrick, 2008)'
_computing_molecular_graphics     'SHELXTL (Sheldrick, 2008)'
_computing_publication_material
;
SHELXTL (Sheldrick, 2008) and PLATON (Spek, 2009)
;
loop_
    _atom_site_type_symbol
    _atom_site_label
    _atom_site_fract_x
    _atom_site_fract_y
    _atom_site_fract_z
    _atom_site_U_iso_or_equiv
    _atom_site_adp_type
    _atom_site_calc_flag
    _atom_site_refinement_flags
    _atom_site_occupancy
    _atom_site_disorder_assembly
    _atom_site_disorder_group
    S S1A -0.04957(8) 0.042270(18) 0.83927(5) 0.01871(15) Uani d . 1 . .
    O O1A -0.0143(2) -0.12215(5) 0.63046(14) 0.0206(4) Uani d . 1 . .
    O O2A -0.1831(2) -0.07185(5) 0.65803(15) 0.0254(4) Uani d . 1 . .
    O O3A -0.0075(3) 0.22741(6) 0.90542(17) 0.0346(5) Uani d . 1 . .
    H H3OA -0.0231 0.2112 0.8563 0.052 Uiso calc R 1 . .
    N N1A 0.1639(2) -0.01536(6) 0.87974(16) 0.0154(4) Uani d . 1 . .
    N N2A 0.2018(3) 0.04304(6) 0.98605(16) 0.0170(4) Uani d . 1 . .
    H H2NA 0.2795 0.0332 1.0306 0.020 Uiso d R 1 . .
    N N3A 0.1505(3) 0.08281(6) 0.99354(17) 0.0175(4) Uani d . 1 . .
    C C1A -0.0463(3) -0.08587(7) 0.6792(2) 0.0203(5) Uani d . 1 . .
    C C2A 0.1305(3) -0.14405(7) 0.6527(2) 0.0185(5) Uani d . 1 . .
    C C3A 0.1447(3) -0.18124(8) 0.6037(2) 0.0231(6) Uani d . 1 . .
    H H3A 0.0598 -0.1910 0.5573 0.028 Uiso calc R 1 . .
    C C4A 0.2874(3) -0.20371(8) 0.6249(2) 0.0242(6) Uani d . 1 . .
    H H4A 0.2986 -0.2291 0.5933 0.029 Uiso calc R 1 . .
    C C5A 0.4147(3) -0.18901(8) 0.6929(2) 0.0242(6) Uani d . 1 . .
    H H5A 0.5118 -0.2042 0.7052 0.029 Uiso calc R 1 . .
    C C6A 0.3980(3) -0.15206(7) 0.7422(2) 0.0203(5) Uani d . 1 . .
    H H6A 0.4832 -0.1425 0.7886 0.024 Uiso calc R 1 . .
    C C7A 0.2529(3) -0.12857(7) 0.7231(2) 0.0175(5) Uani d . 1 . .
    C C8A 0.2251(3) -0.08987(7) 0.7713(2) 0.0181(5) Uani d . 1 . .
    H H8A 0.3072 -0.0791 0.8180 0.022 Uiso calc R 1 . .
    C C9A 0.0829(3) -0.06862(7) 0.75075(19) 0.0159(5) Uani d . 1 . .
    C C10A 0.0537(3) -0.02896(7) 0.79832(19) 0.0153(5) Uani d . 1 . .
    C C11A -0.0693(3) -0.00203(7) 0.7687(2) 0.0182(5) Uani d . 1 . .
    H H11A -0.1532 -0.0071 0.7166 0.022 Uiso calc R 1 . .
    C C12A 0.1223(3) 0.02122(7) 0.90784(19) 0.0167(5) Uani d . 1 . .
    C C13A 0.2049(3) 0.10343(7) 1.0744(2) 0.0183(5) Uani d . 1 . .
    H H13A 0.2727 0.0914 1.1278 0.022 Uiso calc R 1 . .
    C C14A 0.1576(3) 0.14634(7) 1.0806(2) 0.0182(5) Uani d . 1 . .
    C C15A 0.1798(3) 0.16766(8) 1.1748(2) 0.0220(6) Uani d . 1 . .
    H H15A 0.2258 0.1548 1.2352 0.026 Uiso calc R 1 . .
    C C16A 0.1327(3) 0.20862(8) 1.1787(2) 0.0286(6) Uani d . 1 . .
    H H16A 0.1441 0.2228 1.2424 0.034 Uiso calc R 1 . .
    C C17A 0.0696(3) 0.22810(8) 1.0886(2) 0.0277(6) Uani d . 1 . .
    H H17A 0.0395 0.2555 1.0914 0.033 Uiso calc R 1 . .
    C C18A 0.0509(3) 0.20689(8) 0.9942(2) 0.0256(6) Uani d . 1 . .
    C C19A 0.0919(3) 0.16639(7) 0.9902(2) 0.0207(5) Uani d . 1 . .
    H H19A 0.0759 0.1521 0.9267 0.025 Uiso calc R 1 . .
    S S1B 0.78931(7) 0.008872(18) 0.47478(5) 0.01707(14) Uani d . 1 . .
    O O1B 0.7053(2) -0.14603(5) 0.21875(14) 0.0202(4) Uani d . 1 . .
    O O2B 0.8716(2) -0.11627(5) 0.33656(15) 0.0234(4) Uani d . 1 . .
    O O3B 0.9374(2) 0.18069(5) 0.72037(16) 0.0260(4) Uani d . 1 . .
    H H3OB 0.9854 0.1590 0.7115 0.039 Uiso calc R 1 . .
    N N1B 0.5592(2) -0.00941(6) 0.33149(16) 0.0159(4) Uani d . 1 . .
    N N2B 0.5221(3) 0.05370(6) 0.41319(16) 0.0174(4) Uani d . 1 . .
    H H2NB 0.4267 0.0584 0.3851 0.021 Uiso d R 1 . .
    N N3B 0.5912(3) 0.08171(6) 0.48285(16) 0.0162(4) Uani d . 1 . .
    C C1B 0.7465(3) -0.11277(7) 0.2789(2) 0.0182(5) Uani d . 1 . .
    C C2B 0.5703(3) -0.14700(7) 0.14717(19) 0.0175(5) Uani d . 1 . .
    C C3B 0.5399(3) -0.18320(8) 0.0931(2) 0.0224(6) Uani d . 1 . .
    H H3B 0.6058 -0.2061 0.1073 0.027 Uiso calc R 1 . .
    C C4B 0.4100(3) -0.18436(8) 0.0180(2) 0.0241(6) Uani d . 1 . .
    H H4B 0.3878 -0.2084 -0.0195 0.029 Uiso calc R 1 . .
    C C5B 0.3109(3) -0.15024(8) -0.0028(2) 0.0219(6) Uani d . 1 . .
    H H5B 0.2235 -0.1515 -0.0543 0.026 Uiso calc R 1 . .
    C C6B 0.3415(3) -0.11466(8) 0.0523(2) 0.0214(5) Uani d . 1 . .
    H H6B 0.2751 -0.0919 0.0379 0.026 Uiso calc R 1 . .
    C C7B 0.4727(3) -0.11258(7) 0.13051(19) 0.0174(5) Uani d . 1 . .
    C C8B 0.5100(3) -0.07779(7) 0.19488(19) 0.0177(5) Uani d . 1 . .
    H H8B 0.4432 -0.0547 0.1860 0.021 Uiso calc R 1 . .
    C C9B 0.6387(3) -0.07698(7) 0.26843(19) 0.0153(5) Uani d . 1 . .
    C C10B 0.6726(3) -0.04195(7) 0.33772(19) 0.0156(5) Uani d . 1 . .
    C C11B 0.8019(3) -0.03722(7) 0.4095(2) 0.0176(5) Uani d . 1 . .
    H H11B 0.8866 -0.0563 0.4222 0.021 Uiso calc R 1 . .
    C C12B 0.6075(3) 0.01856(7) 0.39946(19) 0.0152(5) Uani d . 1 . .
    C C13B 0.4999(3) 0.11281(7) 0.50071(19) 0.0171(5) Uani d . 1 . .
    H H13B 0.3917 0.1141 0.4703 0.021 Uiso calc R 1 . .
    C C14B 0.5629(3) 0.14618(7) 0.56794(19) 0.0165(5) Uani d . 1 . .
    C C15B 0.4627(3) 0.18039(7) 0.5765(2) 0.0201(5) Uani d . 1 . .
    H H15B 0.3557 0.1808 0.5441 0.024 Uiso calc R 1 . .
    C C16B 0.5224(3) 0.21406(7) 0.6334(2) 0.0215(5) Uani d . 1 . .
    H H16B 0.4549 0.2369 0.6400 0.026 Uiso calc R 1 . .
    C C17B 0.6821(3) 0.21366(7) 0.6802(2) 0.0212(5) Uani d . 1 . .
    H H17B 0.7234 0.2365 0.7166 0.025 Uiso calc R 1 . .
    C C18B 0.7808(3) 0.17906(7) 0.6729(2) 0.0187(5) Uani d . 1 . .
    C C19B 0.7216(3) 0.14544(7) 0.61789(19) 0.0174(5) Uani d . 1 . .
    H H19B 0.7877 0.1222 0.6141 0.021 Uiso calc R 1 . .
    O O1W 0.5255(2) 0.97623(5) 0.87645(14) 0.0220(4) Uani d . 1 . .
    H H1W1 0.5231 0.9845 0.8111 0.033 Uiso d R 1 . .
    H H2W1 0.4267 0.9713 0.9003 0.033 Uiso d R 1 . .
loop_
    _atom_site_aniso_label
    _atom_site_aniso_U_11
    _atom_site_aniso_U_22
    _atom_site_aniso_U_33
    _atom_site_aniso_U_12
    _atom_site_aniso_U_13
    _atom_site_aniso_U_23
    S1A 0.0181(3) 0.0184(3) 0.0194(3) 0.0046(2) -0.0013(2) -0.0010(2)
    O1A 0.0233(10) 0.0184(9) 0.0196(9) -0.0026(7) -0.0022(8) -0.0040(7)
    O2A 0.0188(9) 0.0264(10) 0.0299(11) 0.0018(8) -0.0097(8) -0.0033(8)
    O3A 0.0465(13) 0.0223(10) 0.0337(12) 0.0053(9) -0.0083(10) 0.0015(9)
    N1A 0.0152(10) 0.0162(10) 0.0148(10) -0.0007(8) -0.0002(8) 0.0012(8)
    N2A 0.0190(11) 0.0142(10) 0.0173(10) 0.0047(8) -0.0035(8) -0.0021(8)
    N3A 0.0172(10) 0.0142(10) 0.0212(11) 0.0028(8) 0.0017(9) -0.0015(8)
    C1A 0.0241(14) 0.0181(12) 0.0184(12) -0.0017(10) -0.0003(11) 0.0006(10)
    C2A 0.0226(13) 0.0169(12) 0.0164(12) 0.0000(10) 0.0046(10) 0.0026(10)
    C3A 0.0300(15) 0.0210(13) 0.0184(13) -0.0081(11) 0.0033(11) -0.0020(11)
    C4A 0.0351(16) 0.0155(12) 0.0228(14) -0.0028(11) 0.0088(12) -0.0023(11)
    C5A 0.0290(15) 0.0182(12) 0.0259(14) 0.0053(11) 0.0062(12) 0.0032(11)
    C6A 0.0224(13) 0.0185(12) 0.0202(13) 0.0024(10) 0.0016(11) 0.0008(10)
    C7A 0.0221(13) 0.0148(11) 0.0158(12) -0.0014(10) 0.0019(10) 0.0019(10)
    C8A 0.0181(12) 0.0184(12) 0.0176(12) -0.0014(10) -0.0019(10) -0.0005(10)
    C9A 0.0166(12) 0.0169(11) 0.0143(11) -0.0018(10) -0.0001(10) 0.0032(9)
    C10A 0.0134(12) 0.0181(11) 0.0146(11) -0.0010(9) 0.0022(9) 0.0010(10)
    C11A 0.0171(12) 0.0192(12) 0.0180(12) -0.0002(10) -0.0011(10) -0.0010(10)
    C12A 0.0143(12) 0.0184(12) 0.0174(12) 0.0005(9) 0.0016(10) 0.0021(10)
    C13A 0.0184(13) 0.0177(12) 0.0188(13) 0.0010(10) 0.0022(10) 0.0006(10)
    C14A 0.0141(12) 0.0158(12) 0.0249(13) -0.0017(9) 0.0035(10) 0.0005(10)
    C15A 0.0214(13) 0.0231(13) 0.0217(13) -0.0028(11) 0.0037(11) -0.0009(11)
    C16A 0.0296(15) 0.0244(14) 0.0328(16) -0.0067(12) 0.0102(13) -0.0140(12)
    C17A 0.0278(15) 0.0157(12) 0.0400(17) 0.0044(11) 0.0050(13) -0.0044(12)
    C18A 0.0220(14) 0.0204(13) 0.0341(16) 0.0018(11) -0.0020(12) 0.0007(12)
    C19A 0.0155(12) 0.0197(12) 0.0270(14) -0.0026(10) 0.0004(11) 0.0017(11)
    S1B 0.0155(3) 0.0181(3) 0.0173(3) 0.0001(2) -0.0027(2) -0.0011(2)
    O1B 0.0229(9) 0.0144(8) 0.0230(9) 0.0012(7) -0.0023(8) -0.0020(7)
    O2B 0.0223(10) 0.0209(9) 0.0263(10) 0.0016(8) -0.0055(8) 0.0001(8)
    O3B 0.0257(10) 0.0202(9) 0.0310(11) 0.0042(8) -0.0091(9) -0.0059(8)
    N1B 0.0148(10) 0.0161(10) 0.0168(10) 0.0014(8) 0.0012(8) -0.0015(8)
    N2B 0.0154(10) 0.0160(10) 0.0202(11) 0.0025(8) -0.0029(9) -0.0037(8)
    N3B 0.0194(11) 0.0148(10) 0.0143(10) -0.0030(8) 0.0005(8) -0.0020(8)
    C1B 0.0208(13) 0.0160(12) 0.0180(12) -0.0020(10) 0.0025(10) 0.0013(10)
    C2B 0.0159(12) 0.0210(12) 0.0158(12) -0.0048(10) 0.0032(10) -0.0002(10)
    C3B 0.0275(14) 0.0176(12) 0.0227(13) -0.0019(11) 0.0050(11) -0.0016(11)
    C4B 0.0288(15) 0.0220(13) 0.0221(13) -0.0077(11) 0.0071(12) -0.0047(11)
    C5B 0.0184(13) 0.0276(13) 0.0200(13) -0.0049(11) 0.0031(11) -0.0068(11)
    C6B 0.0181(13) 0.0264(13) 0.0199(13) -0.0010(11) 0.0015(10) -0.0018(11)
    C7B 0.0166(12) 0.0183(12) 0.0178(12) -0.0024(10) 0.0040(10) 0.0000(10)
    C8B 0.0182(12) 0.0162(11) 0.0189(12) 0.0013(10) 0.0012(10) 0.0000(10)
    C9B 0.0145(12) 0.0145(11) 0.0174(12) -0.0010(9) 0.0035(10) 0.0005(9)
    C10B 0.0169(12) 0.0147(11) 0.0151(12) -0.0006(9) 0.0016(10) 0.0000(9)
    C11B 0.0159(12) 0.0161(11) 0.0206(12) 0.0010(10) 0.0005(10) 0.0013(10)
    C12B 0.0136(11) 0.0162(11) 0.0158(12) -0.0013(9) 0.0010(9) 0.0017(9)
    C13B 0.0149(12) 0.0180(12) 0.0183(12) -0.0016(10) 0.0000(10) 0.0025(10)
    C14B 0.0209(12) 0.0141(11) 0.0148(12) -0.0024(10) 0.0043(10) 0.0028(9)
    C15B 0.0193(13) 0.0187(12) 0.0226(13) -0.0006(10) 0.0029(11) 0.0004(10)
    C16B 0.0239(13) 0.0153(12) 0.0258(14) 0.0030(10) 0.0059(11) -0.0011(10)
    C17B 0.0265(14) 0.0143(12) 0.0229(13) -0.0011(10) 0.0028(11) -0.0014(10)
    C18B 0.0208(13) 0.0179(12) 0.0170(12) -0.0006(10) -0.0030(10) 0.0009(10)
    C19B 0.0209(13) 0.0137(11) 0.0179(12) 0.0015(10) 0.0029(10) 0.0018(10)
    O1W 0.0188(9) 0.0284(10) 0.0186(9) 0.0012(8) -0.0019(7) 0.0033(8)
_geom_special_details
;
 All esds (except the esd in the dihedral angle between two l.s. planes)
 are estimated using the full covariance matrix.  The cell esds are taken
 into account individually in the estimation of esds in distances, angles
 and torsion angles; correlations between esds in cell parameters are only
 used when they are defined by crystal symmetry.  An approximate (isotropic)
 treatment of cell esds is used for estimating esds involving l.s. planes.
;
loop_
    _geom_bond_atom_site_label_1
    _geom_bond_atom_site_label_2
    _geom_bond_site_symmetry_2
    _geom_bond_distance
    _geom_bond_publ_flag
    S1A C11A . 1.706(2) ?
    S1A C12A . 1.730(2) ?
    O1A C1A . 1.369(3) ?
    O1A C2A . 1.380(3) ?
    O2A C1A . 1.206(3) ?
    O3A C18A . 1.367(3) ?
    O3A H3OA . 0.8200 ?
    N1A C12A . 1.299(3) ?
    N1A C10A . 1.392(3) ?
    N2A C12A . 1.351(3) ?
    N2A N3A . 1.372(3) ?
    N2A H2NA . 0.8779 ?
    N3A C13A . 1.281(3) ?
    C1A C9A . 1.452(3) ?
    C2A C3A . 1.374(3) ?
    C2A C7A . 1.385(4) ?
    C3A C4A . 1.375(4) ?
    C3A H3A . 0.9300 ?
    C4A C5A . 1.384(4) ?
    C4A H4A . 0.9300 ?
    C5A C6A . 1.371(3) ?
    C5A H5A . 0.9300 ?
    C6A C7A . 1.404(3) ?
    C6A H6A . 0.9300 ?
    C7A C8A . 1.429(3) ?
    C8A C9A . 1.348(3) ?
    C8A H8A . 0.9300 ?
    C9A C10A . 1.456(3) ?
    C10A C11A . 1.361(3) ?
    C11A H11A . 0.9300 ?
    C13A C14A . 1.460(3) ?
    C13A H13A . 0.9300 ?
    C14A C15A . 1.383(4) ?
    C14A C19A . 1.395(4) ?
    C15A C16A . 1.396(4) ?
    C15A H15A . 0.9300 ?
    C16A C17A . 1.376(4) ?
    C16A H16A . 0.9300 ?
    C17A C18A . 1.381(4) ?
    C17A H17A . 0.9300 ?
    C18A C19A . 1.369(3) ?
    C19A H19A . 0.9300 ?
    S1B C11B . 1.726(2) ?
    S1B C12B . 1.726(2) ?
    O1B C1B . 1.359(3) ?
    O1B C2B . 1.372(3) ?
    O2B C1B . 1.212(3) ?
    O3B C18B . 1.362(3) ?
    O3B H3OB . 0.8200 ?
    N1B C12B . 1.300(3) ?
    N1B C10B . 1.400(3) ?
    N2B C12B . 1.355(3) ?
    N2B N3B . 1.367(3) ?
    N2B H2NB . 0.8398 ?
    N3B C13B . 1.281(3) ?
    C1B C9B . 1.459(3) ?
    C2B C7B . 1.382(3) ?
    C2B C3B . 1.384(3) ?
    C3B C4B . 1.371(4) ?
    C3B H3B . 0.9300 ?
    C4B C5B . 1.389(4) ?
    C4B H4B . 0.9300 ?
    C5B C6B . 1.374(3) ?
    C5B H5B . 0.9300 ?
    C6B C7B . 1.404(4) ?
    C6B H6B . 0.9300 ?
    C7B C8B . 1.423(3) ?
    C8B C9B . 1.350(3) ?
    C8B H8B . 0.9300 ?
    C9B C10B . 1.460(3) ?
    C10B C11B . 1.348(3) ?
    C11B H11B . 0.9300 ?
    C13B C14B . 1.458(3) ?
    C13B H13B . 0.9300 ?
    C14B C15B . 1.386(3) ?
    C14B C19B . 1.389(3) ?
    C15B C16B . 1.388(3) ?
    C15B H15B . 0.9300 ?
    C16B C17B . 1.380(4) ?
    C16B H16B . 0.9300 ?
    C17B C18B . 1.389(3) ?
    C17B H17B . 0.9300 ?
    C18B C19B . 1.373(3) ?
    C19B H19B . 0.9300 ?
    O1W H1W1 . 0.8672 ?
    O1W H2W1 . 0.8763 ?
loop_
    _geom_angle_atom_site_label_1
    _geom_angle_atom_site_label_2
    _geom_angle_atom_site_label_3
    _geom_angle_site_symmetry_1
    _geom_angle_site_symmetry_3
    _geom_angle
    _geom_angle_publ_flag
    C11A S1A C12A . . 88.33(12) ?
    C1A O1A C2A . . 122.4(2) ?
    C18A O3A H3OA . . 109.5 ?
    C12A N1A C10A . . 109.6(2) ?
    C12A N2A N3A . . 114.9(2) ?
    C12A N2A H2NA . . 124.4 ?
    N3A N2A H2NA . . 120.7 ?
    C13A N3A N2A . . 117.7(2) ?
    O2A C1A O1A . . 114.9(2) ?
    O2A C1A C9A . . 126.8(2) ?
    O1A C1A C9A . . 118.3(2) ?
    C3A C2A O1A . . 117.3(2) ?
    C3A C2A C7A . . 122.7(2) ?
    O1A C2A C7A . . 119.9(2) ?
    C2A C3A C4A . . 118.4(2) ?
    C2A C3A H3A . . 120.8 ?
    C4A C3A H3A . . 120.8 ?
    C3A C4A C5A . . 120.8(2) ?
    C3A C4A H4A . . 119.6 ?
    C5A C4A H4A . . 119.6 ?
    C6A C5A C4A . . 120.1(2) ?
    C6A C5A H5A . . 119.9 ?
    C4A C5A H5A . . 119.9 ?
    C5A C6A C7A . . 120.4(2) ?
    C5A C6A H6A . . 119.8 ?
    C7A C6A H6A . . 119.8 ?
    C2A C7A C6A . . 117.5(2) ?
    C2A C7A C8A . . 118.5(2) ?
    C6A C7A C8A . . 124.0(2) ?
    C9A C8A C7A . . 121.7(2) ?
    C9A C8A H8A . . 119.1 ?
    C7A C8A H8A . . 119.1 ?
    C8A C9A C1A . . 119.0(2) ?
    C8A C9A C10A . . 122.3(2) ?
    C1A C9A C10A . . 118.7(2) ?
    C11A C10A N1A . . 114.6(2) ?
    C11A C10A C9A . . 126.6(2) ?
    N1A C10A C9A . . 118.7(2) ?
    C10A C11A S1A . . 111.28(19) ?
    C10A C11A H11A . . 124.4 ?
    S1A C11A H11A . . 124.4 ?
    N1A C12A N2A . . 124.7(2) ?
    N1A C12A S1A . . 116.15(18) ?
    N2A C12A S1A . . 119.10(18) ?
    N3A C13A C14A . . 118.2(2) ?
    N3A C13A H13A . . 120.9 ?
    C14A C13A H13A . . 120.9 ?
    C15A C14A C19A . . 119.4(2) ?
    C15A C14A C13A . . 120.7(2) ?
    C19A C14A C13A . . 119.9(2) ?
    C14A C15A C16A . . 119.6(3) ?
    C14A C15A H15A . . 120.2 ?
    C16A C15A H15A . . 120.2 ?
    C17A C16A C15A . . 120.4(3) ?
    C17A C16A H16A . . 119.8 ?
    C15A C16A H16A . . 119.8 ?
    C16A C17A C18A . . 119.8(2) ?
    C16A C17A H17A . . 120.1 ?
    C18A C17A H17A . . 120.1 ?
    O3A C18A C19A . . 121.3(3) ?
    O3A C18A C17A . . 118.4(2) ?
    C19A C18A C17A . . 120.3(3) ?
    C18A C19A C14A . . 120.5(3) ?
    C18A C19A H19A . . 119.7 ?
    C14A C19A H19A . . 119.7 ?
    C11B S1B C12B . . 88.11(12) ?
    C1B O1B C2B . . 123.10(19) ?
    C18B O3B H3OB . . 109.5 ?
    C12B N1B C10B . . 109.3(2) ?
    C12B N2B N3B . . 117.6(2) ?
    C12B N2B H2NB . . 123.8 ?
    N3B N2B H2NB . . 118.5 ?
    C13B N3B N2B . . 115.6(2) ?
    O2B C1B O1B . . 115.4(2) ?
    O2B C1B C9B . . 126.6(2) ?
    O1B C1B C9B . . 118.0(2) ?
    O1B C2B C7B . . 120.1(2) ?
    O1B C2B C3B . . 117.2(2) ?
    C7B C2B C3B . . 122.8(2) ?
    C4B C3B C2B . . 118.2(2) ?
    C4B C3B H3B . . 120.9 ?
    C2B C3B H3B . . 120.9 ?
    C3B C4B C5B . . 121.0(2) ?
    C3B C4B H4B . . 119.5 ?
    C5B C4B H4B . . 119.5 ?
    C6B C5B C4B . . 120.2(3) ?
    C6B C5B H5B . . 119.9 ?
    C4B C5B H5B . . 119.9 ?
    C5B C6B C7B . . 120.3(2) ?
    C5B C6B H6B . . 119.9 ?
    C7B C6B H6B . . 119.9 ?
    C2B C7B C6B . . 117.6(2) ?
    C2B C7B C8B . . 117.8(2) ?
    C6B C7B C8B . . 124.5(2) ?
    C9B C8B C7B . . 122.5(2) ?
    C9B C8B H8B . . 118.7 ?
    C7B C8B H8B . . 118.7 ?
    C8B C9B C1B . . 118.2(2) ?
    C8B C9B C10B . . 122.6(2) ?
    C1B C9B C10B . . 119.2(2) ?
    C11B C10B N1B . . 115.0(2) ?
    C11B C10B C9B . . 127.2(2) ?
    N1B C10B C9B . . 117.7(2) ?
    C10B C11B S1B . . 111.06(18) ?
    C10B C11B H11B . . 124.5 ?
    S1B C11B H11B . . 124.5 ?
    N1B C12B N2B . . 123.3(2) ?
    N1B C12B S1B . . 116.50(18) ?
    N2B C12B S1B . . 120.19(18) ?
    N3B C13B C14B . . 121.1(2) ?
    N3B C13B H13B . . 119.5 ?
    C14B C13B H13B . . 119.5 ?
    C15B C14B C19B . . 119.9(2) ?
    C15B C14B C13B . . 117.9(2) ?
    C19B C14B C13B . . 122.1(2) ?
    C14B C15B C16B . . 119.9(2) ?
    C14B C15B H15B . . 120.1 ?
    C16B C15B H15B . . 120.1 ?
    C17B C16B C15B . . 120.0(2) ?
    C17B C16B H16B . . 120.0 ?
    C15B C16B H16B . . 120.0 ?
    C16B C17B C18B . . 119.8(2) ?
    C16B C17B H17B . . 120.1 ?
    C18B C17B H17B . . 120.1 ?
    O3B C18B C19B . . 122.6(2) ?
    O3B C18B C17B . . 117.0(2) ?
    C19B C18B C17B . . 120.4(2) ?
    C18B C19B C14B . . 119.9(2) ?
    C18B C19B H19B . . 120.0 ?
    C14B C19B H19B . . 120.0 ?
    H1W1 O1W H2W1 . . 114.1 ?
loop_
    _geom_torsion_atom_site_label_1
    _geom_torsion_atom_site_label_2
    _geom_torsion_atom_site_label_3
    _geom_torsion_atom_site_label_4
    _geom_torsion_site_symmetry_1
    _geom_torsion_site_symmetry_2
    _geom_torsion_site_symmetry_3
    _geom_torsion_site_symmetry_4
    _geom_torsion
    _geom_torsion_publ_flag
    C12A N2A N3A C13A . . . . 170.9(2) ?
    C2A O1A C1A O2A . . . . -174.4(2) ?
    C2A O1A C1A C9A . . . . 4.7(3) ?
    C1A O1A C2A C3A . . . . 176.2(2) ?
    C1A O1A C2A C7A . . . . -2.9(3) ?
    O1A C2A C3A C4A . . . . -179.7(2) ?
    C7A C2A C3A C4A . . . . -0.7(4) ?
    C2A C3A C4A C5A . . . . -0.9(4) ?
    C3A C4A C5A C6A . . . . 1.6(4) ?
    C4A C5A C6A C7A . . . . -0.9(4) ?
    C3A C2A C7A C6A . . . . 1.3(4) ?
    O1A C2A C7A C6A . . . . -179.7(2) ?
    C3A C2A C7A C8A . . . . -179.0(2) ?
    O1A C2A C7A C8A . . . . 0.1(4) ?
    C5A C6A C7A C2A . . . . -0.5(4) ?
    C5A C6A C7A C8A . . . . 179.8(2) ?
    C2A C7A C8A C9A . . . . 0.8(4) ?
    C6A C7A C8A C9A . . . . -179.5(2) ?
    C7A C8A C9A C1A . . . . 1.1(4) ?
    C7A C8A C9A C10A . . . . -179.3(2) ?
    O2A C1A C9A C8A . . . . 175.3(3) ?
    O1A C1A C9A C8A . . . . -3.7(3) ?
    O2A C1A C9A C10A . . . . -4.4(4) ?
    O1A C1A C9A C10A . . . . 176.6(2) ?
    C12A N1A C10A C11A . . . . -0.7(3) ?
    C12A N1A C10A C9A . . . . 176.8(2) ?
    C8A C9A C10A C11A . . . . 167.1(2) ?
    C1A C9A C10A C11A . . . . -13.3(4) ?
    C8A C9A C10A N1A . . . . -10.1(4) ?
    C1A C9A C10A N1A . . . . 169.6(2) ?
    N1A C10A C11A S1A . . . . 1.5(3) ?
    C9A C10A C11A S1A . . . . -175.7(2) ?
    C12A S1A C11A C10A . . . . -1.42(19) ?
    C10A N1A C12A N2A . . . . 178.9(2) ?
    C10A N1A C12A S1A . . . . -0.4(3) ?
    N3A N2A C12A N1A . . . . 172.1(2) ?
    N3A N2A C12A S1A . . . . -8.7(3) ?
    C11A S1A C12A N1A . . . . 1.1(2) ?
    C11A S1A C12A N2A . . . . -178.2(2) ?
    N2A N3A C13A C14A . . . . 177.0(2) ?
    N3A C13A C14A C15A . . . . 165.4(2) ?
    N3A C13A C14A C19A . . . . -15.7(3) ?
    C19A C14A C15A C16A . . . . 1.4(4) ?
    C13A C14A C15A C16A . . . . -179.7(2) ?
    C14A C15A C16A C17A . . . . -2.1(4) ?
    C15A C16A C17A C18A . . . . 0.7(4) ?
    C16A C17A C18A O3A . . . . -178.1(3) ?
    C16A C17A C18A C19A . . . . 1.2(4) ?
    O3A C18A C19A C14A . . . . 177.4(2) ?
    C17A C18A C19A C14A . . . . -1.9(4) ?
    C15A C14A C19A C18A . . . . 0.5(4) ?
    C13A C14A C19A C18A . . . . -178.4(2) ?
    C12B N2B N3B C13B . . . . -174.0(2) ?
    C2B O1B C1B O2B . . . . -178.3(2) ?
    C2B O1B C1B C9B . . . . 1.8(3) ?
    C1B O1B C2B C7B . . . . 2.5(3) ?
    C1B O1B C2B C3B . . . . -178.3(2) ?
    O1B C2B C3B C4B . . . . -177.3(2) ?
    C7B C2B C3B C4B . . . . 1.8(4) ?
    C2B C3B C4B C5B . . . . -0.4(4) ?
    C3B C4B C5B C6B . . . . -0.3(4) ?
    C4B C5B C6B C7B . . . . -0.3(4) ?
    O1B C2B C7B C6B . . . . 176.7(2) ?
    C3B C2B C7B C6B . . . . -2.4(4) ?
    O1B C2B C7B C8B . . . . -4.4(3) ?
    C3B C2B C7B C8B . . . . 176.6(2) ?
    C5B C6B C7B C2B . . . . 1.6(4) ?
    C5B C6B C7B C8B . . . . -177.3(2) ?
    C2B C7B C8B C9B . . . . 1.9(4) ?
    C6B C7B C8B C9B . . . . -179.3(2) ?
    C7B C8B C9B C1B . . . . 2.3(4) ?
    C7B C8B C9B C10B . . . . -177.2(2) ?
    O2B C1B C9B C8B . . . . 175.9(2) ?
    O1B C1B C9B C8B . . . . -4.2(3) ?
    O2B C1B C9B C10B . . . . -4.5(4) ?
    O1B C1B C9B C10B . . . . 175.4(2) ?
    C12B N1B C10B C11B . . . . -0.3(3) ?
    C12B N1B C10B C9B . . . . 179.0(2) ?
    C8B C9B C10B C11B . . . . -176.3(2) ?
    C1B C9B C10B C11B . . . . 4.1(4) ?
    C8B C9B C10B N1B . . . . 4.5(3) ?
    C1B C9B C10B N1B . . . . -175.1(2) ?
    N1B C10B C11B S1B . . . . 0.1(3) ?
    C9B C10B C11B S1B . . . . -179.1(2) ?
    C12B S1B C11B C10B . . . . 0.09(19) ?
    C10B N1B C12B N2B . . . . -179.2(2) ?
    C10B N1B C12B S1B . . . . 0.4(3) ?
    N3B N2B C12B N1B . . . . -176.3(2) ?
    N3B N2B C12B S1B . . . . 4.2(3) ?
    C11B S1B C12B N1B . . . . -0.3(2) ?
    C11B S1B C12B N2B . . . . 179.3(2) ?
    N2B N3B C13B C14B . . . . -176.0(2) ?
    N3B C13B C14B C15B . . . . 174.6(2) ?
    N3B C13B C14B C19B . . . . -1.8(4) ?
    C19B C14B C15B C16B . . . . 1.1(4) ?
    C13B C14B C15B C16B . . . . -175.4(2) ?
    C14B C15B C16B C17B . . . . 0.9(4) ?
    C15B C16B C17B C18B . . . . -1.9(4) ?
    C16B C17B C18B O3B . . . . 179.7(2) ?
    C16B C17B C18B C19B . . . . 1.1(4) ?
    O3B C18B C19B C14B . . . . -177.7(2) ?
    C17B C18B C19B C14B . . . . 0.9(4) ?
    C15B C14B C19B C18B . . . . -2.0(4) ?
    C13B C14B C19B C18B . . . . 174.4(2) ?
loop_
    _geom_hbond_atom_site_label_D
    _geom_hbond_atom_site_label_H
    _geom_hbond_atom_site_label_A
    _geom_hbond_site_symmetry_A
    _geom_hbond_distance_DH
    _geom_hbond_distance_HA
    _geom_hbond_distance_DA
    _geom_hbond_angle_DHA
    _geom_hbond_publ_flag
    O3A H3OA O3B 1_455 0.82 2.00 2.808(3) 170 yes
    N2A H2NA O1W 3_667 0.88 1.93 2.790(3) 167 yes
    O3B H3OB O2B 3_756 0.82 1.93 2.726(3) 165 yes
    N2B H2NB O2A 3_556 0.84 2.05 2.878(3) 170 yes
    O1W H1W1 N1B 3_666 0.87 2.05 2.888(3) 161 yes
    O1W H2W1 N1A 1_565 0.88 2.15 2.913(3) 145 yes
    C8A H8A O1W 1_545 0.93 2.60 3.451(3) 153 yes
    C5B H5B Cg1 3_556 0.93 2.95 3.708(3) 139 yes
