# Supplementary material for: 3-{2-[2-(3-Hy­droxy­benzyl­idene)hydrazin-1-yl]-1,3-thia­zol-4-yl}-2H-chromen-2-one hemihydrate
Source: Acta Crystallogr Sect E Struct Rep Online. 2010 May 29;66(Pt 6):o1498–9. doi: 10.1107/S1600536810019653 (PMC2979574; doi:10.1107/S1600536810019653)
Supplement: Supplementary file 2 [file e-66-o1498-Isup2.hkl]

# 
# h,k,l, Fc-squared, Fo-squared, sigma(Fo-squared) and status flag 
# 
data_I
_shelx_title ' 3ohfpm in P2(1)/c (100K)' 
_shelx_refln_list_code          4 
_shelx_F_calc_maximum      430.82 
_exptl_crystal_F_000      1544.00 
_reflns_d_resolution_high  0.7696 
 
loop_ 
 _symmetry_equiv_pos_as_xyz 
 'x, y, z' 
 '-x, y+1/2, -z+1/2' 
 '-x, -y, -z' 
 'x, -y-1/2, z-1/2' 
 
_cell_length_a     8.0117 
_cell_length_b    32.7746 
_cell_length_c    12.6185 
_cell_angle_alpha  90.000 
_cell_angle_beta   93.034 
_cell_angle_gamma  90.000 
 
_shelx_F_squared_multiplier     1.000 
 
loop_ 
 _refln_index_h 
 _refln_index_k 
 _refln_index_l 
 _refln_F_squared_calc 
 _refln_F_squared_meas 
 _refln_F_squared_sigma 
 _refln_observed_status 
   1   0   0     1721.66     1605.79     46.65 o 
   2   0   0     9949.33     8889.39    273.53 o 
   3   0   0    16813.87    16641.57   1165.88 o 
   4   0   0     3501.69     3443.41    131.89 o 
   5   0   0      263.35      217.66     43.65 o 
   6   0   0       69.84      119.00     34.31 o 
   7   0   0     1022.67     1040.50     88.22 o 
   8   0   0     2305.90     2374.73    132.45 o 
   9   0   0      322.76      227.00     66.94 o 
  10   0   0        1.45       34.86     38.93 o 
   1   1   0     1080.34      761.66     33.36 o 
   2   1   0    18354.83    18847.77    354.13 o 
   3   1   0      178.21      185.63     24.20 o 
   4   1   0      693.38      705.84     37.67 o 
   5   1   0      954.47      973.44     50.34 o 
   6   1   0       54.23       19.26     17.28 o 
   7   1   0      274.66      312.42     36.53 o 
   8   1   0       37.61       45.50     30.41 o 
   9   1   0       61.92       62.64     27.97 o 
  10   1   0      113.98      136.40     32.62 o 
   1   2   0      468.60      488.57     21.99 o 
   2   2   0     1005.18      862.60     27.27 o 
   3   2   0    10827.84     9652.89    367.46 o 
   4   2   0      187.99      187.13     19.33 o 
   5   2   0     2267.14     2210.31     72.83 o 
   6   2   0       67.63       81.10     21.06 o 
   7   2   0     4566.46     4433.42    133.00 o 
   8   2   0      544.45      595.80     46.38 o 
   9   2   0       22.09       33.42     26.66 o 
  10   2   0        0.30       27.82     27.61 o 
   1   3   0     7494.38     6949.94    211.29 o 
   2   3   0      463.79      412.38     19.81 o 
   3   3   0     4593.60     4367.28    345.00 o 
   4   3   0     1687.67     1503.76     47.92 o 
   5   3   0     3798.81     3854.13    107.97 o 
   6   3   0      278.25      251.21     31.31 o 
   7   3   0      173.86      130.87     33.62 o 
   8   3   0       29.79       23.66     25.22 o 
   9   3   0        0.64       -2.77     24.50 o 
  10   3   0       24.10       37.40     31.38 o 
   0   4   0     4826.01     4539.87    176.99 o 
   1   4   0     7617.17     7069.17    150.33 o 
   2   4   0     5592.74     5327.90    108.62 o 
   3   4   0       42.70       22.31      9.43 o 
   4   4   0       97.08       50.67     13.23 o 
   5   4   0      991.61     1033.68     47.36 o 
   6   4   0       27.88       43.94     19.02 o 
   7   4   0     2713.25     2751.41     89.66 o 
   8   4   0     1605.05     1613.30     76.65 o 
   9   4   0        0.75       24.50     25.75 o 
  10   4   0        4.41       22.89     35.38 o 
   1   5   0     4291.15     4500.23    111.45 o 
   2   5   0      874.92      980.56     30.39 o 
   3   5   0     1419.24     1471.86     56.98 o 
   4   5   0     1753.53     1741.12     54.40 o 
   5   5   0     2170.82     2316.84     62.85 o 
   6   5   0      245.27      160.38     30.85 o 
   7   5   0      296.49      340.84     33.91 o 
   8   5   0      273.85      265.95     34.12 o 
   9   5   0        7.91        1.91     24.88 o 
  10   5   0       68.03       50.71     35.91 o 
   0   6   0    35281.52    34915.92    810.29 o 
   1   6   0     1012.21     1046.69     42.51 o 
   2   6   0      646.74      597.69     28.38 o 
   3   6   0     2884.76     2645.30     85.94 o 
   4   6   0      444.95      495.17     30.11 o 
   5   6   0      164.29      213.53     21.28 o 
   6   6   0     1569.72     1613.13     62.40 o 
   7   6   0      310.89      308.74     33.04 o 
   8   6   0     1440.74     1490.69     74.05 o 
   9   6   0      155.18      148.44     33.73 o 
  10   6   0       38.29        6.14     34.49 o 
   1   7   0     2449.42     2331.31     47.74 o 
   2   7   0     8043.23     8212.77    150.36 o 
   4   7   0     3118.06     3140.57     81.23 o 
   5   7   0     1303.35     1335.71     47.63 o 
   6   7   0     4210.65     4229.21    101.81 o 
   7   7   0       49.52       55.90     21.45 o 
   8   7   0     2614.50     2844.37     94.79 o 
   9   7   0        3.46       52.09     31.07 o 
  10   7   0       47.65       89.92     38.62 o 
   0   8   0      101.41       84.30     13.44 o 
   1   8   0      294.20      256.46     13.39 o 
   2   8   0     4273.35     4200.16     84.41 o 
   3   8   0       18.65        4.29      8.24 o 
   4   8   0     1499.19     1484.94     51.22 o 
   5   8   0       86.82       99.45     17.66 o 
   6   8   0       25.68       32.76     16.21 o 
   7   8   0      409.93      406.53     46.18 o 
   8   8   0      706.32      742.46     52.59 o 
   9   8   0      794.26      933.80     79.31 o 
  10   8   0       83.12      105.12     39.66 o 
   1   9   0       16.85       21.64      7.73 o 
   2   9   0     2095.18     2004.34     43.15 o 
   3   9   0       60.45       40.67     11.16 o 
   4   9   0      135.66      137.79     18.76 o 
   5   9   0        0.13       -4.94     12.82 o 
   6   9   0     1610.23     1582.72     68.92 o 
   7   9   0      540.30      560.39     53.14 o 
   8   9   0      131.41       90.13     27.02 o 
   9   9   0      711.07      691.00     81.91 o 
  10   9   0      238.50      150.33     62.14 o 
   0  10   0     2924.95     3125.30     84.78 o 
   1  10   0      581.02      598.65     22.19 o 
   2  10   0        1.27       -0.15      7.39 o 
   3  10   0     3761.07     3773.59     82.47 o 
   4  10   0       57.31       76.76     16.73 o 
   5  10   0      764.75      911.43     42.76 o 
   6  10   0        5.69      -10.35     16.17 o 
   7  10   0      579.32      573.47     42.54 o 
   8  10   0      496.06      527.17     51.10 o 
   9  10   0      406.61      372.97     49.34 o 
  10  10   0       20.86       19.00     37.69 o 
   1  11   0     2069.86     2173.13     46.46 o 
   2  11   0      251.22      293.27     23.70 o 
   3  11   0     1135.43     1099.72     38.85 o 
   4  11   0       54.57       40.11     12.28 o 
   5  11   0      346.84      340.36     28.47 o 
   6  11   0     1476.99     1415.18     61.89 o 
   7  11   0      973.66      909.41     53.76 o 
   8  11   0        0.32      -12.60     24.29 o 
   9  11   0      136.38      149.57     38.32 o 
  10  11   0      403.76      369.21     65.15 o 
   0  12   0      251.03      158.78     17.20 o 
   1  12   0      504.63      529.08     21.15 o 
   2  12   0     2218.11     2014.17     49.11 o 
   3  12   0     5341.13     5575.15    114.65 o 
   4  12   0     2661.66     2702.34     68.95 o 
   5  12   0     2561.24     2560.02     75.55 o 
   6  12   0      767.17      842.47     49.13 o 
   7  12   0       95.48       47.35     25.37 o 
   8  12   0       99.18       96.08     32.03 o 
   9  12   0      157.25      271.94     47.57 o 
   1  13   0      452.98      511.20     23.03 o 
   2  13   0     1459.35     1575.45     39.17 o 
   3  13   0      581.03      591.73     29.67 o 
   4  13   0      402.12      453.17     36.64 o 
   5  13   0      934.57     1027.66     49.88 o 
   6  13   0     4478.06     4626.86    121.35 o 
   7  13   0      329.11      354.58     48.48 o 
   8  13   0      300.39      220.42     40.21 o 
   9  13   0      460.22      399.47     53.09 o 
   0  14   0     1514.96     1731.26     54.58 o 
   1  14   0      849.35      934.09     29.55 o 
   2  14   0     2886.39     3030.98     59.11 o 
   3  14   0       66.63       28.19     15.31 o 
   4  14   0      617.47      778.51     46.64 o 
   5  14   0       20.34       18.29     14.86 o 
   6  14   0        1.11      -24.27     16.86 o 
   7  14   0     1549.99     1691.28     88.34 o 
   8  14   0        3.98      -15.64     27.31 o 
   9  14   0        2.08      -25.02     30.79 o 
   1  15   0      994.60      995.16     33.15 o 
   2  15   0     1727.44     1906.90     43.23 o 
   3  15   0     6257.16     6300.40    138.91 o 
   4  15   0     1831.27     1788.14     56.57 o 
   5  15   0      335.41      412.09     33.85 o 
   6  15   0       25.80        7.30     21.42 o 
   7  15   0      528.10      454.78     48.70 o 
   8  15   0      283.42      291.46     42.71 o 
   9  15   0      662.32      593.19     62.40 o 
   0  16   0      672.27      725.23     46.50 o 
   1  16   0      292.85      368.37     29.46 o 
   2  16   0      196.27      273.89     16.53 o 
   3  16   0     1458.46     1475.76     45.50 o 
   4  16   0       96.41       80.06     20.45 o 
   5  16   0      391.58      409.01     31.49 o 
   6  16   0      134.97      107.16     27.77 o 
   7  16   0       74.52       32.50     28.09 o 
   8  16   0      261.18      263.52     43.28 o 
   9  16   0      338.45      480.21     62.56 o 
   1  17   0     5645.45     6315.46    101.27 o 
   2  17   0     1585.31     1757.71     40.54 o 
   3  17   0     3098.57     3077.03     71.00 o 
   4  17   0     1882.06     1738.78     76.04 o 
   5  17   0      403.68      345.92     34.54 o 
   6  17   0     1062.60     1196.36     71.55 o 
   7  17   0     2220.65     2307.97    129.92 o 
   8  17   0       56.86      106.32     36.43 o 
   9  17   0     2282.93     2424.59    146.33 o 
   0  18   0      138.04      119.16     30.42 o 
   1  18   0     1642.91     1546.28     49.55 o 
   2  18   0      229.93      208.64     17.67 o 
   3  18   0      116.10      140.96     17.37 o 
   4  18   0     1160.39     1146.80     47.89 o 
   5  18   0       41.49       25.25     20.24 o 
   6  18   0      242.52      187.50     46.72 o 
   7  18   0     1948.75     2199.54    108.05 o 
   8  18   0        5.68       25.75     30.52 o 
   9  18   0      563.45      635.15     77.51 o 
   1  19   0      402.20      438.13     23.01 o 
   2  19   0       24.82       29.67     10.00 o 
   3  19   0     4134.89     3830.30     85.16 o 
   4  19   0     1114.59     1018.85     56.03 o 
   5  19   0     1397.73     1357.06     77.48 o 
   6  19   0      567.84      667.59     87.85 o 
   7  19   0      208.78      250.71     41.17 o 
   8  19   0      735.07      736.77    105.00 o 
   9  19   0      237.19      330.84     62.22 o 
   0  20   0      590.82      626.70     35.34 o 
   1  20   0      900.82      957.51     53.33 o 
   2  20   0     3208.49     3275.09     64.39 o 
   3  20   0      256.62      289.97     23.99 o 
   4  20   0      190.93      270.39     32.46 o 
   5  20   0        4.06        9.63     19.89 o 
   6  20   0      301.34      305.13     43.19 o 
   7  20   0      114.96      121.45     34.79 o 
   8  20   0     1159.98     1468.53     93.44 o 
   9  20   0        9.58       22.69     45.79 o 
   1  21   0      423.86      474.05     25.28 o 
   2  21   0      600.19      651.09     28.35 o 
   3  21   0     1022.71      989.37     63.67 o 
   4  21   0     1234.58     1258.65     64.75 o 
   5  21   0     1077.33     1070.79     68.33 o 
   6  21   0       23.44       45.77     28.31 o 
   7  21   0      819.01      731.68     64.14 o 
   8  21   0     1006.89     1099.06     97.05 o 
   9  21   0       15.52       31.24     49.10 o 
   0  22   0     1188.08     1217.82     60.26 o 
   1  22   0     1832.65     1793.43     45.16 o 
   2  22   0      130.47       74.48     16.41 o 
   3  22   0      429.95      439.83     38.29 o 
   4  22   0     1041.93     1034.48    102.65 o 
   5  22   0     1470.01     1364.75     80.89 o 
   6  22   0      691.77      727.38     61.44 o 
   7  22   0      133.01      164.32     41.15 o 
   8  22   0     1452.50     1622.31    118.85 o 
   1  23   0     4808.70     4936.13     88.84 o 
   2  23   0     3945.30     3913.17     87.36 o 
   3  23   0       78.17       54.49     15.74 o 
   4  23   0     1883.22     2015.80     84.04 o 
   5  23   0      419.03      329.05     51.66 o 
   6  23   0      951.92      966.83     71.57 o 
   7  23   0       31.43       19.27     32.33 o 
   8  23   0        0.07       16.04     41.41 o 
   0  24   0        5.61        7.06     14.90 o 
   1  24   0     4259.20     4316.82     81.54 o 
   2  24   0       77.12       53.79     13.64 o 
   3  24   0      664.90      682.50     39.78 o 
   4  24   0      231.40      259.75     34.04 o 
   5  24   0       90.70      116.47     33.05 o 
   6  24   0      120.30      138.60     36.59 o 
   7  24   0     1972.47     1595.21    189.02 o 
   8  24   0       88.94      108.11     50.50 o 
   1  25   0     1647.45     1709.33     48.34 o 
   2  25   0      208.10      235.13     21.00 o 
   3  25   0     4219.98     4195.31    106.34 o 
   4  25   0     1102.39     1162.14     66.52 o 
   5  25   0       44.32      -15.03     27.76 o 
   6  25   0      272.46      228.22     46.70 o 
   7  25   0       38.89       19.19     40.73 o 
   8  25   0      348.27      316.05     63.70 o 
   0  26   0     6110.62     6032.69    160.81 o 
   1  26   0      257.70      243.35     20.77 o 
   2  26   0      341.69      313.39     26.15 o 
   3  26   0      905.13      819.93     46.51 o 
   4  26   0        2.28       22.76     24.67 o 
   5  26   0      254.96      265.80     44.48 o 
   6  26   0        0.02       23.64     35.76 o 
   7  26   0      154.41       83.09     46.16 o 
   8  26   0      270.12      271.05    116.64 o 
   1  27   0      111.72       96.56     22.39 o 
   2  27   0       78.99       68.05     18.13 o 
   3  27   0      420.39      454.36     44.75 o 
   4  27   0     1171.14     1286.90     60.70 o 
   5  27   0      150.29       92.62     40.46 o 
   6  27   0      739.27      848.06     86.03 o 
   7  27   0       31.56        5.40     44.05 o 
   8  27   0        5.35        3.72     62.55 o 
   0  28   0     4420.09     4219.08    159.59 o 
   1  28   0      124.78       93.77     18.92 o 
   2  28   0      107.65       69.92     20.38 o 
   3  28   0      251.40      267.89     33.23 o 
   4  28   0        1.48        0.76     21.54 o 
   5  28   0      555.09      510.23     97.70 o 
   6  28   0        0.32        4.77     39.01 o 
   7  28   0      195.09      297.81     81.20 o 
   1  29   0      195.56      237.58     28.67 o 
   2  29   0      644.95      722.63     43.18 o 
   3  29   0      657.77      566.35     44.52 o 
   4  29   0      152.43      125.02     34.99 o 
   5  29   0      313.68      371.28     62.55 o 
   6  29   0      788.31      907.99    169.32 o 
   7  29   0       69.64       75.56     64.92 o 
   0  30   0    11509.81    11729.85    325.77 o 
   1  30   0     3150.33     3016.10     83.49 o 
   2  30   0      572.08      615.47     40.42 o 
   3  30   0      433.62      443.76     35.71 o 
   4  30   0       37.01       37.38     27.59 o 
   5  30   0        7.66       10.40     43.92 o 
   6  30   0      314.69      267.44    127.30 o 
   7  30   0      822.34     1072.59    135.20 o 
   1  31   0      362.38      359.14     34.78 o 
   2  31   0     1123.39     1010.33     52.54 o 
   3  31   0        9.78        4.96     28.56 o 
   4  31   0      464.22      403.84     73.88 o 
   5  31   0      331.39      393.99     82.69 o 
   6  31   0        3.37      -22.32     54.26 o 
   7  31   0        0.57      -11.86     62.03 o 
   0  32   0     3434.56     3107.60    145.89 o 
   1  32   0        0.51       28.77     20.37 o 
   2  32   0      115.77      103.25     27.59 o 
   3  32   0      353.51      274.40     33.86 o 
   4  32   0       21.09       26.32     24.35 o 
   5  32   0       61.09       98.60     62.53 o 
   6  32   0      339.98      262.10     81.15 o 
   1  33   0      417.55      338.83     53.79 o 
   2  33   0     1484.70     1377.22     73.08 o 
   3  33   0       58.52       30.24     22.69 o 
   4  33   0      128.54      147.15     30.06 o 
   5  33   0      152.12      233.51     73.14 o 
   6  33   0      153.38       30.28     61.37 o 
   0  34   0      739.15      620.16     88.61 o 
   1  34   0       59.48       47.41     29.24 o 
   2  34   0       64.27       57.15     24.78 o 
   3  34   0        0.01        0.73     21.97 o 
   4  34   0       18.66      -27.13     23.53 o 
   5  34   0     1059.91      969.48    125.91 o 
   6  34   0       21.41       -2.45     61.00 o 
   1  35   0     1169.55     1116.91     67.61 o 
   2  35   0      580.67      524.94     56.18 o 
   3  35   0      658.44      654.81     83.94 o 
   4  35   0       16.00       -9.20     24.20 o 
   5  35   0        1.81        7.66     46.42 o 
   0  36   0     2111.54     2219.39    149.56 o 
   1  36   0      479.49      495.13     90.44 o 
   2  36   0      207.75      113.94     28.44 o 
   3  36   0       90.94      146.19     33.96 o 
   4  36   0        9.61        7.98     27.23 o 
   5  36   0      541.95      542.41     82.84 o 
   1  37   0        1.41        6.28     25.02 o 
   2  37   0       11.26       39.11     28.46 o 
   3  37   0      284.74      208.72     51.58 o 
   4  37   0      519.26      449.58     62.77 o 
   5  37   0       10.66       46.63     42.47 o 
   0  38   0      627.06      389.75    153.33 o 
   1  38   0     1292.15     1272.38     75.62 o 
   2  38   0      637.89      704.18     83.57 o 
   3  38   0       44.84       28.45     29.67 o 
   4  38   0        4.94       39.80     38.94 o 
   1  39   0      182.24      263.39     38.66 o 
   2  39   0       72.22       76.45     34.94 o 
   3  39   0      282.38      344.09     53.87 o 
   4  39   0      536.37      535.53    100.27 o 
   0  40   0      152.11      158.41     49.51 o 
   1  40   0        7.22       13.64     27.19 o 
   2  40   0       63.70      102.95     35.62 o 
   3  40   0      370.12      323.15     48.02 o 
   1  41   0      180.23      140.42     55.75 o 
   2  41   0       92.18       95.63     35.20 o 
   0  42   0       17.60      -24.85     39.13 o 
   1  42   0        3.63       31.05     29.60 o 
 -10   1   1     1543.02     1630.40     78.01 o 
  -9   1   1      349.49      376.09     39.15 o 
  -8   1   1        8.35      -10.04     20.34 o 
  -7   1   1     2836.50     2613.13     91.81 o 
  -6   1   1     2931.94     3031.13     95.25 o 
  -5   1   1      166.87      174.63     18.51 o 
  -4   1   1      158.53       95.59     12.53 o 
  -3   1   1      290.22      222.70     17.84 o 
  -2   1   1     8244.21     8135.42    145.68 o 
  -1   1   1      495.55      450.02     16.43 o 
   1   1   1    35742.13    34521.07   1462.35 o 
   2   1   1     2697.07     2612.54     99.07 o 
   3   1   1        0.13      -12.53      9.12 o 
   4   1   1     4347.96     4314.35    112.79 o 
   5   1   1     6284.31     6420.34    162.13 o 
   6   1   1      618.63      601.56     51.13 o 
   7   1   1     1117.82     1074.45     64.04 o 
   8   1   1      459.74      405.13     51.07 o 
   9   1   1      419.14      431.16     51.63 o 
  10   1   1      254.84      207.07     54.69 o 
 -10   2   1      268.87      171.51     40.82 o 
  -9   2   1       12.00       46.18     23.59 o 
  -8   2   1        6.63      -37.73     18.87 o 
  -7   2   1      460.87      495.66     68.98 o 
  -6   2   1      615.24      598.03     58.92 o 
  -5   2   1     2129.08     2208.93     55.47 o 
  -4   2   1     1481.27     1651.47     53.80 o 
  -3   2   1     4028.60     4191.62     93.86 o 
  -2   2   1     7818.18     7537.34    160.43 o 
  -1   2   1       29.88       26.63      6.60 o 
   1   2   1    32557.96    32370.17    658.32 o 
   2   2   1      937.72      844.51     39.04 o 
   3   2   1      827.76      740.16     39.93 o 
   4   2   1     6061.37     6518.72    158.40 o 
   5   2   1     4086.80     4566.79    124.03 o 
   6   2   1      329.02      372.48     36.97 o 
   7   2   1       91.21       72.62     24.88 o 
   8   2   1      167.21      152.92     35.04 o 
   9   2   1      200.24       97.30     31.17 o 
  10   2   1       40.57       42.96     43.91 o 
 -10   3   1      581.37      674.38     99.10 o 
  -9   3   1      163.47      158.05     32.03 o 
  -8   3   1     1723.91     1733.98     75.66 o 
  -7   3   1       71.55       49.37     20.08 o 
  -6   3   1      179.00      171.43     22.51 o 
  -5   3   1      602.10      639.22     28.53 o 
  -4   3   1     1235.90     1383.23     37.86 o 
  -3   3   1       29.05       20.52      8.99 o 
  -2   3   1       36.87       38.59      6.44 o 
  -1   3   1        2.46        5.06      4.49 o 
   0   3   1     1841.45     1520.02     41.94 o 
   1   3   1     2056.20     2294.24     55.35 o 
   2   3   1     9381.46     9294.79    236.01 o 
   3   3   1      586.09      646.63     33.54 o 
   4   3   1       51.34       32.47     22.82 o 
   5   3   1     4998.48     4771.74    128.44 o 
   6   3   1     1008.16      991.95     57.35 o 
   7   3   1     2242.31     2139.55     83.98 o 
   8   3   1       35.61       32.64     26.36 o 
   9   3   1      784.94      819.55     60.52 o 
  10   3   1      471.16      420.95    103.82 o 
 -10   4   1       41.29       35.65     28.92 o 
  -9   4   1      131.15      123.19     31.65 o 
  -8   4   1       30.01       -0.88     20.75 o 
  -7   4   1       68.06       86.89     27.58 o 
  -6   4   1       39.88       16.22     15.52 o 
  -5   4   1      218.97      208.09     17.49 o 
  -4   4   1    14505.64    15265.25    252.35 o 
  -3   4   1      837.89      724.88     30.12 o 
  -2   4   1    10642.10    10218.41    262.68 o 
   0   4   1     1239.01     1047.09     30.84 o 
   1   4   1     3847.98     4003.79     74.70 o 
   2   4   1     3399.82     3545.21    101.62 o 
   3   4   1     1370.98     1268.29     44.56 o 
   4   4   1       18.25      -15.13     10.67 o 
   5   4   1      346.07      381.06     32.65 o 
   6   4   1      305.96      295.41     42.57 o 
   7   4   1     1175.50     1062.05     63.98 o 
   8   4   1      819.47      643.79     49.52 o 
   9   4   1       84.10       71.76     32.04 o 
  10   4   1      229.72      200.65     56.07 o 
 -10   5   1      174.08      173.77     37.06 o 
  -9   5   1      230.68      193.71     34.25 o 
  -8   5   1       31.44       25.97     23.02 o 
  -7   5   1       27.43       67.14     20.94 o 
  -6   5   1      106.15       92.78     23.57 o 
  -5   5   1       47.51       30.96     11.70 o 
  -4   5   1     1373.87     1309.15     38.35 o 
  -3   5   1      632.44      547.18     29.69 o 
  -2   5   1    41278.21    40888.29    637.17 o 
  -1   5   1    14341.40    13875.68    294.42 o 
   0   5   1      286.20      213.38     15.11 o 
   1   5   1     1222.92      995.70     25.82 o 
   2   5   1     6828.23     6310.91    129.52 o 
   3   5   1     1614.26     1624.08     52.26 o 
   4   5   1     5334.48     5595.07    126.22 o 
   5   5   1      941.80      967.93     51.47 o 
   6   5   1       56.81       67.06     21.12 o 
   7   5   1     2067.41     2174.65     86.72 o 
   8   5   1     1013.45     1057.55     63.32 o 
   9   5   1     1378.09     1290.00     74.23 o 
  10   5   1        9.60        5.54     51.61 o 
 -10   6   1       80.67       71.41     37.24 o 
  -9   6   1      346.59      339.77     48.19 o 
  -8   6   1     1354.54     1234.69     65.77 o 
  -7   6   1      541.81      552.76     41.01 o 
  -6   6   1       18.73       13.19     14.73 o 
  -5   6   1     1130.20     1109.53     41.35 o 
  -4   6   1     1588.34     1674.53     40.63 o 
  -3   6   1     4539.25     4924.96     90.73 o 
  -2   6   1     1055.44     1015.74     27.70 o 
  -1   6   1    11625.39    10538.40    181.16 o 
   0   6   1      101.33       33.41      8.58 o 
   1   6   1      324.20      251.07     17.09 o 
   2   6   1     1893.12     1891.65     40.58 o 
   3   6   1     4051.87     3979.04    102.10 o 
   4   6   1      660.32      607.84     42.91 o 
   5   6   1     1155.64     1178.87     53.20 o 
   6   6   1      642.96      673.21     90.97 o 
   7   6   1      594.94      633.06     45.05 o 
   8   6   1      353.86      369.25     39.81 o 
   9   6   1       27.11       32.05     27.56 o 
  10   6   1       54.46       21.09     53.11 o 
 -10   7   1      376.76      372.97     53.83 o 
  -9   7   1      153.71       88.59     31.86 o 
  -8   7   1      920.51      955.12     58.02 o 
  -7   7   1      114.24      123.38     24.30 o 
  -6   7   1      773.05      752.42     46.32 o 
  -5   7   1     2551.89     2530.40     61.68 o 
  -4   7   1      354.76      265.97     18.72 o 
  -3   7   1      400.42      335.30     18.52 o 
  -2   7   1     1070.66     1164.11     45.29 o 
  -1   7   1    25569.56    25669.14    428.16 o 
   0   7   1     1341.33     1207.70     34.30 o 
   1   7   1      410.84      248.26     17.60 o 
   2   7   1      329.81      364.63     17.29 o 
   3   7   1      137.81      111.38     15.56 o 
   4   7   1     2193.47     2418.05     74.09 o 
   5   7   1     2625.27     2601.69     69.76 o 
   6   7   1      142.59      120.61     22.68 o 
   7   7   1      441.91      468.46     41.23 o 
   8   7   1      373.70      442.65     42.23 o 
   9   7   1      282.00      256.53     55.52 o 
  10   7   1      262.99      167.32     67.30 o 
 -10   8   1       12.23       49.37     34.72 o 
  -9   8   1      198.20      183.93     38.30 o 
  -8   8   1     3457.75     3501.44    119.43 o 
  -7   8   1      357.71      294.28     31.91 o 
  -6   8   1     2590.81     2593.02     85.80 o 
  -5   8   1       12.93       -7.42     11.76 o 
  -4   8   1      995.29     1024.41     34.57 o 
  -3   8   1     1461.83     1556.48     39.05 o 
  -2   8   1      630.70      692.05     32.23 o 
  -1   8   1    10321.22    10253.96    195.47 o 
   0   8   1      595.61      724.92     20.17 o 
   1   8   1     3710.98     3719.28     68.26 o 
   2   8   1     2179.19     2299.86     45.15 o 
   3   8   1     2802.97     2594.91     62.37 o 
   4   8   1     3851.43     4301.57     88.16 o 
   5   8   1        0.07        6.68     12.75 o 
   6   8   1      575.63      533.82     36.39 o 
   7   8   1      357.64      292.47     33.42 o 
   8   8   1      318.47      366.15     45.42 o 
   9   8   1        5.96      -27.79     25.79 o 
  10   8   1       35.17       55.48     59.41 o 
 -10   9   1      692.09      707.67     67.46 o 
  -9   9   1       25.94       22.18     30.26 o 
  -8   9   1      309.70      242.64     39.94 o 
  -7   9   1      521.58      565.37     63.78 o 
  -6   9   1      132.26      105.78     20.36 o 
  -5   9   1      936.00      980.26     41.63 o 
  -4   9   1       20.00        0.80      9.72 o 
  -3   9   1     3088.00     3344.01     78.50 o 
  -2   9   1      842.21      854.97     51.46 o 
  -1   9   1      367.54      449.04     26.73 o 
   0   9   1     1163.76     1348.21     30.52 o 
   1   9   1      758.29      579.39     30.01 o 
   2   9   1     8416.47     8237.42    130.59 o 
   3   9   1      819.04      884.96     35.14 o 
   4   9   1     1533.72     1685.86     62.58 o 
   5   9   1        3.77        5.78     13.34 o 
   6   9   1     1892.52     1868.21     63.54 o 
   7   9   1       17.70       27.14     21.14 o 
   8   9   1      902.97      907.34     93.59 o 
   9   9   1        0.22       24.35     32.02 o 
  10   9   1      169.15      166.55     68.46 o 
 -10  10   1        3.39       15.66     36.04 o 
  -9  10   1        6.03        8.88     28.40 o 
  -8  10   1     1323.81     1360.27     79.32 o 
  -7  10   1      102.00      101.09     24.16 o 
  -6  10   1       52.26       35.58     22.11 o 
  -5  10   1      295.64      276.43     23.60 o 
  -4  10   1     1105.07     1195.65     56.71 o 
  -3  10   1     1678.06     1658.18     47.48 o 
  -2  10   1     4329.09     4377.76    109.72 o 
  -1  10   1      864.28      646.65     33.66 o 
   0  10   1      810.67      706.17     22.11 o 
   1  10   1      320.97      321.03     16.98 o 
   2  10   1      287.97      275.93     15.67 o 
   3  10   1      924.95      817.57     41.82 o 
   4  10   1        6.01       32.44     11.71 o 
   5  10   1      181.22      151.43     26.85 o 
   6  10   1       29.34       27.09     17.46 o 
   7  10   1      641.82      759.00     54.54 o 
   8  10   1        8.47      -20.68     22.44 o 
   9  10   1      290.68      194.55     42.90 o 
  10  10   1       16.41       10.73     57.84 o 
 -10  11   1        5.53       13.41     35.65 o 
  -9  11   1      321.65      308.31     46.37 o 
  -8  11   1      285.75      302.19     41.42 o 
  -7  11   1      193.68      135.82     29.37 o 
  -6  11   1      267.86      255.43     34.96 o 
  -5  11   1     3245.52     3111.55     78.27 o 
  -4  11   1        7.06       22.09     11.85 o 
  -3  11   1     3147.54     3303.23     73.95 o 
  -2  11   1      327.04      457.78     20.01 o 
  -1  11   1     2626.96     2735.29     67.07 o 
   0  11   1     4223.73     3706.71     68.33 o 
   1  11   1     6258.85     5798.14    102.98 o 
   2  11   1      823.83      837.22     30.58 o 
   3  11   1       72.93       63.48     15.13 o 
   4  11   1     1413.26     1685.99     47.39 o 
   5  11   1      972.42     1046.22     51.05 o 
   6  11   1      327.15      329.01     37.77 o 
   7  11   1     1449.41     1476.37     71.21 o 
   8  11   1      863.97      886.58     67.90 o 
   9  11   1      271.44      313.75     83.40 o 
  -9  12   1        6.47       22.41     31.38 o 
  -8  12   1       66.70      115.79     31.63 o 
  -7  12   1      380.84      354.33     40.52 o 
  -6  12   1      349.24      305.85     30.25 o 
  -5  12   1      369.66      418.45     52.74 o 
  -4  12   1     1234.33     1045.60     65.63 o 
  -3  12   1     9091.72    10010.19    187.78 o 
  -2  12   1      911.01     1042.22     42.93 o 
  -1  12   1     2032.31     2233.39     59.28 o 
   0  12   1       99.27       39.36      8.83 o 
   1  12   1     1406.69     1565.78     54.24 o 
   2  12   1      635.73      625.94     22.86 o 
   3  12   1        1.32       18.78      8.78 o 
   4  12   1      565.87      629.23     31.38 o 
   5  12   1       76.32       54.17     18.88 o 
   6  12   1     2478.67     2458.77     74.40 o 
   7  12   1      114.61      112.90     26.37 o 
   8  12   1      488.80      478.02     52.69 o 
   9  12   1      380.48      372.15     60.87 o 
  -9  13   1      203.72      193.78     41.07 o 
  -8  13   1      943.36      999.87     70.32 o 
  -7  13   1      476.04      512.20     48.14 o 
  -6  13   1      167.11      202.49     31.44 o 
  -5  13   1     4614.21     4778.41    133.40 o 
  -4  13   1      585.31      544.24     31.69 o 
  -3  13   1     1018.09     1300.33     54.30 o 
  -2  13   1     2931.79     3235.80     64.70 o 
  -1  13   1     4132.88     4439.42    101.88 o 
   0  13   1       29.53       18.07      8.60 o 
   1  13   1     1101.86     1103.84     30.62 o 
   2  13   1      437.59      646.95     23.91 o 
   3  13   1     2182.87     2382.11     52.16 o 
   4  13   1       74.61       45.42     13.27 o 
   5  13   1      483.99      563.92     38.31 o 
   6  13   1     2913.35     2894.33     82.95 o 
   7  13   1     1395.33     1546.73     73.50 o 
   8  13   1      426.36      341.75     46.97 o 
   9  13   1       11.61       24.52     53.51 o 
  -9  14   1      104.05      116.01     37.87 o 
  -8  14   1      126.64      115.62     38.30 o 
  -7  14   1      378.24      408.14     45.29 o 
  -6  14   1      305.97      253.99     34.77 o 
  -5  14   1      145.96      130.14     29.44 o 
  -4  14   1        4.09       -3.05     11.42 o 
  -3  14   1     3773.01     3840.14     85.86 o 
  -2  14   1     1051.73     1050.76     31.05 o 
  -1  14   1      497.05      398.53     22.10 o 
   0  14   1     2439.76     2426.95     56.74 o 
   1  14   1     8804.60     9368.61    139.48 o 
   2  14   1       37.61       12.37      7.83 o 
   3  14   1      241.74      343.70     20.24 o 
   4  14   1      918.80      929.98     37.13 o 
   5  14   1      111.95       66.78     22.19 o 
   6  14   1      160.84      109.70     28.70 o 
   7  14   1     1799.87     1923.16     92.69 o 
   8  14   1      766.96      808.88     65.49 o 
   9  14   1      490.45      466.29     93.58 o 
  -9  15   1      134.65      148.19     39.78 o 
  -8  15   1      223.96      260.05     50.75 o 
  -7  15   1      171.25      205.29     36.32 o 
  -6  15   1       26.09       11.33     19.68 o 
  -5  15   1     2495.80     2485.88    129.54 o 
  -4  15   1     1399.27     1374.96     47.91 o 
  -3  15   1       10.49       14.88     11.24 o 
  -2  15   1      138.52      148.18     12.33 o 
  -1  15   1     3523.34     3438.30     75.34 o 
   0  15   1    14047.28    14186.25    230.83 o 
   1  15   1      240.44      231.85     15.43 o 
   2  15   1       22.15       20.63      8.50 o 
   3  15   1     1030.36     1064.09     38.65 o 
   4  15   1      317.01      317.84     24.50 o 
   5  15   1      125.81       88.60     20.39 o 
   6  15   1       61.43       66.32     21.26 o 
   7  15   1      497.13      617.99     55.53 o 
   8  15   1      127.53      134.71     37.75 o 
   9  15   1       43.34       66.88     45.18 o 
  -9  16   1      683.50      532.07     59.11 o 
  -8  16   1      337.57      402.06     49.37 o 
  -7  16   1      376.46      338.86     43.34 o 
  -6  16   1       69.47       43.53     23.52 o 
  -5  16   1       25.10       29.50     19.70 o 
  -4  16   1       29.50       41.96     13.61 o 
  -3  16   1     2340.32     2487.27     63.74 o 
  -2  16   1     1046.10     1039.12     29.80 o 
  -1  16   1      359.99      353.80     24.25 o 
   0  16   1    11805.31    11899.60    197.72 o 
   1  16   1    21758.30    21763.14    324.20 o 
   2  16   1      251.31      381.03     23.21 o 
   3  16   1      775.70      817.69     35.35 o 
   4  16   1        3.52       -1.19     12.81 o 
   5  16   1      738.66      651.89     55.53 o 
   6  16   1      103.94       87.55     22.32 o 
   7  16   1      182.99      137.13     34.36 o 
   8  16   1       41.89       38.85     33.80 o 
   9  16   1        3.16      -57.12     49.57 o 
  -9  17   1      404.22      390.16     63.33 o 
  -8  17   1        2.70      -10.21     26.83 o 
  -7  17   1       48.31       53.55     29.03 o 
  -6  17   1      148.67      115.67     28.73 o 
  -5  17   1       44.94       35.08     20.34 o 
  -4  17   1       17.69       31.09     17.93 o 
  -3  17   1     3309.51     3298.60     79.52 o 
  -2  17   1        4.85        2.35      8.33 o 
  -1  17   1        8.76       19.23      9.73 o 
   0  17   1     5085.89     5242.65     86.82 o 
   1  17   1     3418.80     3990.37     74.53 o 
   2  17   1      111.88       84.41     17.33 o 
   3  17   1     3130.33     3026.13     69.72 o 
   4  17   1     1360.13     1424.60     51.43 o 
   5  17   1        0.02       -8.81     16.69 o 
   6  17   1     3335.60     3296.50    115.77 o 
   7  17   1       65.47       50.71     29.83 o 
   8  17   1       55.76       52.13     52.25 o 
   9  17   1      374.47      336.16     79.68 o 
  -9  18   1      103.69       26.43     34.98 o 
  -8  18   1      140.96      136.89     35.91 o 
  -7  18   1       21.72       -5.45     26.03 o 
  -6  18   1      724.63      845.70    106.40 o 
  -5  18   1       93.41       79.04     25.21 o 
  -4  18   1       25.93       32.67     18.22 o 
  -3  18   1     2132.84     2394.45     56.92 o 
  -2  18   1      324.13      386.89     23.49 o 
  -1  18   1      925.79     1021.51     36.55 o 
   0  18   1     1583.49     1610.99     37.75 o 
   1  18   1      765.86      724.94     38.63 o 
   2  18   1       82.49       73.13     25.21 o 
   3  18   1      282.87      275.19     32.19 o 
   4  18   1     1176.92     1237.43     52.17 o 
   5  18   1      186.34      137.96     35.15 o 
   6  18   1     1487.19     1579.06     86.93 o 
   7  18   1       51.06       70.47     31.38 o 
   8  18   1     2319.75     2179.17    134.22 o 
   9  18   1      578.78      442.48    158.42 o 
  -9  19   1       82.42        3.86     35.38 o 
  -8  19   1      257.16      108.97     43.91 o 
  -7  19   1       34.29       49.02     34.32 o 
  -6  19   1      314.83      326.95     47.69 o 
  -5  19   1      377.03      405.06     52.02 o 
  -4  19   1      372.81      485.10     43.47 o 
  -3  19   1     3355.63     3546.69     76.59 o 
  -2  19   1      157.21      209.32     21.21 o 
  -1  19   1     3507.19     3866.27     70.03 o 
   0  19   1        4.97        5.77      8.94 o 
   1  19   1      238.32      164.48     19.47 o 
   2  19   1      310.49      332.23     32.94 o 
   3  19   1      149.73      139.93     23.35 o 
   4  19   1      617.44      594.94     37.33 o 
   5  19   1     1004.96     1022.80     59.43 o 
   6  19   1       94.53      175.19     36.43 o 
   7  19   1       27.38       40.23     30.88 o 
   8  19   1      138.55       97.19     46.79 o 
   9  19   1      214.22      110.65     63.32 o 
  -9  20   1        8.14       23.53     34.81 o 
  -8  20   1        3.25      -25.72     29.75 o 
  -7  20   1      490.66      501.48     53.42 o 
  -6  20   1     1041.98      996.85     67.99 o 
  -5  20   1      391.68      304.41     37.34 o 
  -4  20   1      207.75      203.14     28.77 o 
  -3  20   1      461.84      468.84     33.71 o 
  -2  20   1       34.75       24.89      9.61 o 
  -1  20   1      552.86      553.66     24.76 o 
   0  20   1     1026.71      988.40     32.86 o 
   1  20   1     1363.89     1345.00     43.26 o 
   2  20   1      340.66      326.91     24.05 o 
   3  20   1        0.33        7.64     11.73 o 
   4  20   1      457.99      567.79     32.54 o 
   5  20   1     1744.66     1767.29     91.55 o 
   6  20   1     2487.65     2582.41    122.09 o 
   7  20   1      168.72      130.33     43.50 o 
   8  20   1     2110.65     2370.12    143.39 o 
   9  20   1      975.22     1089.97    130.25 o 
  -9  21   1       32.39        1.40     45.14 o 
  -8  21   1       80.17      122.09     39.11 o 
  -7  21   1      173.25      222.41     41.39 o 
  -6  21   1     1112.39      996.75     68.71 o 
  -5  21   1     1648.03     1616.82     83.66 o 
  -4  21   1     3641.63     3874.03    111.27 o 
  -3  21   1     2161.75     2163.97     95.93 o 
  -2  21   1     1855.78     1809.35     48.09 o 
  -1  21   1       10.42       18.66     10.16 o 
   0  21   1        0.93       25.05     10.65 o 
   1  21   1      562.50      597.49     27.09 o 
   2  21   1     1778.19     1966.28     47.26 o 
   3  21   1       31.64       26.83     13.18 o 
   4  21   1     1882.35     1877.49     58.06 o 
   5  21   1       10.91       17.75     22.26 o 
   6  21   1      586.37      573.66     55.54 o 
   7  21   1      615.98      614.14     70.33 o 
   8  21   1      277.58      362.44     78.01 o 
  -8  22   1      408.52      499.83     58.92 o 
  -7  22   1     1696.29     1729.72    120.88 o 
  -6  22   1      160.46      154.66     34.50 o 
  -5  22   1      496.46      466.02     47.33 o 
  -4  22   1       36.40       32.57     25.33 o 
  -3  22   1        2.30       -1.51     12.66 o 
  -2  22   1       50.39       25.34      9.72 o 
  -1  22   1     1780.84     1869.58     46.20 o 
   0  22   1      315.08      313.38     23.27 o 
   1  22   1      413.74      440.92     24.09 o 
   2  22   1      444.17      418.16     22.61 o 
   3  22   1     1255.73     1327.69     48.34 o 
   4  22   1     1735.12     1704.93     63.70 o 
   5  22   1      445.00      369.59     49.74 o 
   6  22   1     2208.72     2303.63    131.81 o 
   7  22   1      474.38      368.30     59.53 o 
   8  22   1       23.01       35.79     55.50 o 
  -8  23   1      929.52      999.11     80.51 o 
  -7  23   1        0.07      -22.60     28.54 o 
  -6  23   1       51.48       47.48     29.66 o 
  -5  23   1      784.46      703.46     57.68 o 
  -4  23   1     1992.77     2203.97     83.84 o 
  -3  23   1     4046.92     4293.35    102.51 o 
  -2  23   1     1567.48     1703.70     88.90 o 
  -1  23   1     2970.15     3080.43     68.57 o 
   0  23   1      310.47      319.77     33.83 o 
   1  23   1        0.20        6.72     10.99 o 
   2  23   1      404.89      431.41     23.41 o 
   3  23   1     2584.63     2571.71     71.83 o 
   4  23   1     2784.04     2615.33     76.82 o 
   5  23   1      451.68      444.55     44.20 o 
   6  23   1     1297.97     1315.67     99.43 o 
   7  23   1        3.33       38.01     38.77 o 
   8  23   1      496.25      416.40     88.75 o 
  -8  24   1     2943.57     3374.66    163.94 o 
  -7  24   1      232.99      206.00     43.00 o 
  -6  24   1      107.66      109.10     34.12 o 
  -5  24   1       21.32       -0.75     23.92 o 
  -4  24   1      186.76      168.83     47.88 o 
  -3  24   1        5.10       18.57     17.45 o 
  -2  24   1     2368.61     2301.32     88.92 o 
  -1  24   1     2591.86     2575.79     66.42 o 
   0  24   1       18.15       23.45     13.12 o 
   1  24   1     1946.45     1953.42     52.28 o 
   2  24   1       47.61       55.49     13.34 o 
   3  24   1     1840.26     1896.82     66.88 o 
   4  24   1      466.26      428.69     34.78 o 
   5  24   1       40.30       20.48     30.04 o 
   6  24   1      789.57      612.04     71.35 o 
   7  24   1       89.15       84.36     56.70 o 
   8  24   1        6.26       62.58     59.94 o 
  -8  25   1      236.65      183.76     54.14 o 
  -7  25   1        3.90       -5.88     30.72 o 
  -6  25   1        7.26       16.34     28.27 o 
  -5  25   1       10.98       38.00     27.72 o 
  -4  25   1       64.41       27.09     25.22 o 
  -3  25   1     1035.41     1040.47     65.33 o 
  -2  25   1     1258.28     1192.52     51.06 o 
  -1  25   1       11.95       57.69     14.06 o 
   0  25   1        1.62       -1.43     11.96 o 
   1  25   1      267.65      264.87     25.04 o 
   2  25   1      356.70      358.69     23.68 o 
   3  25   1      943.90      959.25     83.18 o 
   4  25   1      277.49      346.10     40.67 o 
   5  25   1      915.87      797.26     67.31 o 
   6  25   1       77.57       87.48     42.13 o 
   7  25   1      544.84      730.50    106.43 o 
   8  25   1      524.46      723.72    113.56 o 
  -8  26   1      544.40      630.13     91.49 o 
  -7  26   1      218.94      186.94     43.80 o 
  -6  26   1      752.02      745.45     65.62 o 
  -5  26   1        5.71        5.22     26.79 o 
  -4  26   1     2708.60     2592.35    101.68 o 
  -3  26   1     1043.20     1192.69     52.86 o 
  -2  26   1      879.48      849.15     42.84 o 
  -1  26   1      977.71      995.31     40.67 o 
   0  26   1      903.20     1000.98     41.30 o 
   1  26   1       60.88       50.56     14.84 o 
   2  26   1      479.53      477.21     27.68 o 
   3  26   1      226.17      144.75     26.36 o 
   4  26   1      300.44      191.10     30.08 o 
   5  26   1        2.45      -11.34     31.65 o 
   6  26   1      429.67      357.85     59.62 o 
   7  26   1        2.94       66.72     55.11 o 
   8  26   1      116.97      120.58    113.18 o 
  -8  27   1       31.76      -19.63     45.13 o 
  -7  27   1       47.07       25.30     47.04 o 
  -6  27   1      368.63      454.60     55.15 o 
  -5  27   1      761.26      779.19     71.16 o 
  -4  27   1      743.38      861.48     66.92 o 
  -3  27   1      778.42      799.52     45.33 o 
  -2  27   1     1599.74     1663.31     55.79 o 
  -1  27   1      161.91      136.67     20.09 o 
   0  27   1        2.10       26.87     15.13 o 
   1  27   1      158.52      153.72     19.75 o 
   2  27   1      111.45       91.22     18.60 o 
   3  27   1     1338.47     1468.42     59.48 o 
   4  27   1        5.74       -3.45     18.20 o 
   5  27   1      360.61      392.89     67.68 o 
   6  27   1      402.26      225.30     66.07 o 
   7  27   1       40.35       28.20     56.26 o 
  -7  28   1      362.13      407.97     78.50 o 
  -6  28   1      271.94      259.22     54.26 o 
  -5  28   1      594.88      658.41     60.10 o 
  -4  28   1      605.38      620.08     57.70 o 
  -3  28   1      430.10      396.13     34.06 o 
  -2  28   1      485.39      464.72     31.53 o 
  -1  28   1       43.04       25.33     19.15 o 
   0  28   1     5311.53     5196.03    110.32 o 
   1  28   1       48.72       60.37     17.43 o 
   2  28   1       43.63       10.01     28.31 o 
   3  28   1      911.27      920.80     48.90 o 
   4  28   1     4805.71     4811.46    133.85 o 
   5  28   1      356.97      228.44     72.78 o 
   6  28   1      134.33      131.68     62.19 o 
   7  28   1       30.26       -6.05     55.63 o 
  -7  29   1      333.21      435.89     69.39 o 
  -6  29   1      237.96      229.73     56.69 o 
  -5  29   1        5.37      -14.21     35.63 o 
  -4  29   1      793.81      809.68     66.73 o 
  -3  29   1      126.09      134.51     36.18 o 
  -2  29   1      616.01      563.03     39.08 o 
  -1  29   1      651.61      729.49     42.63 o 
   0  29   1        4.98       42.00     22.81 o 
   1  29   1      709.19      687.34     38.95 o 
   2  29   1      289.36      278.52     31.02 o 
   3  29   1       10.66       11.18     19.15 o 
   4  29   1     1147.53     1369.74     80.21 o 
   5  29   1      360.31      256.01     71.49 o 
   6  29   1      177.96      138.54     64.64 o 
   7  29   1        6.35       64.41     65.64 o 
  -7  30   1      459.33      624.63     92.12 o 
  -6  30   1        1.97      -16.25     40.81 o 
  -5  30   1       15.06       -9.53     36.69 o 
  -4  30   1      156.61      130.67     44.63 o 
  -3  30   1        2.22       26.43     20.13 o 
  -2  30   1     1928.57     1962.08     69.02 o 
  -1  30   1       37.82       12.15     17.71 o 
   0  30   1     5492.98     5394.75    133.79 o 
   1  30   1     2657.47     2732.32     84.39 o 
   2  30   1      130.40      146.01     38.95 o 
   3  30   1     3234.44     3397.46    100.62 o 
   4  30   1     3032.07     3171.72    158.58 o 
   5  30   1       16.61       -9.62     47.31 o 
   6  30   1      856.19      999.31    123.54 o 
   7  30   1      181.65      237.44     81.10 o 
  -7  31   1      132.70      191.55     74.29 o 
  -6  31   1     1036.72     1185.45    131.73 o 
  -5  31   1      642.42      564.30     72.07 o 
  -4  31   1        0.63        9.16     37.31 o 
  -3  31   1       33.51       18.87     20.48 o 
  -2  31   1       59.69       64.65     20.43 o 
  -1  31   1       47.40       61.84     20.68 o 
   0  31   1      242.18      289.48     29.89 o 
   1  31   1      500.82      530.34     61.00 o 
   2  31   1      499.61      448.35     38.71 o 
   3  31   1        2.78       17.70     21.80 o 
   4  31   1      439.73      409.92     39.98 o 
   5  31   1      217.25      166.55    106.50 o 
   6  31   1        1.31       24.11     84.72 o 
   7  31   1        1.52      -66.10     56.32 o 
  -6  32   1     1444.26     1473.54    118.31 o 
  -5  32   1      194.27      198.23     53.35 o 
  -4  32   1        6.76       56.36     41.94 o 
  -3  32   1      293.37      352.55     37.41 o 
  -2  32   1     1357.55     1505.46     77.66 o 
  -1  32   1      123.04      185.19     26.03 o 
   0  32   1      156.90      190.79     28.84 o 
   1  32   1       70.09       73.50     22.36 o 
   2  32   1      694.89      832.36     52.99 o 
   3  32   1     2155.05     2316.11     86.23 o 
   4  32   1       25.61       14.25     22.79 o 
   5  32   1      183.39      192.87     76.71 o 
   6  32   1      293.91      158.99    109.52 o 
  -6  33   1      300.34      487.29    313.61 o 
  -5  33   1      136.94      108.85     50.92 o 
  -4  33   1       19.86        8.34     40.66 o 
  -3  33   1       32.54       33.05     21.72 o 
  -2  33   1      874.17      901.19     51.27 o 
  -1  33   1      957.56      931.00     73.04 o 
   0  33   1      714.53      619.90     45.94 o 
   1  33   1     1311.18     1232.49     71.60 o 
   2  33   1       20.70       11.30     28.01 o 
   3  33   1      154.03      121.80     26.79 o 
   4  33   1      438.43      393.96     59.33 o 
   5  33   1      229.60      182.69     72.97 o 
   6  33   1        2.20       33.15     62.47 o 
  -6  34   1      358.08      431.23     93.35 o 
  -5  34   1       23.00       90.98     71.27 o 
  -4  34   1       22.11       51.00     39.89 o 
  -3  34   1     1303.07     1297.48     99.58 o 
  -2  34   1      315.13      331.90     41.24 o 
  -1  34   1      135.25       97.91     25.66 o 
   0  34   1        6.23       15.96     26.90 o 
   1  34   1       13.06       11.22     23.67 o 
   2  34   1       58.77       19.89     38.30 o 
   3  34   1      772.34      751.63     52.23 o 
   4  34   1       65.43       68.19     50.73 o 
   5  34   1       28.96       53.31     38.16 o 
   6  34   1       88.03       76.98     78.86 o 
  -5  35   1       37.30       60.22     59.45 o 
  -4  35   1      463.95      630.81    166.15 o 
  -3  35   1       64.24        5.54     24.65 o 
  -2  35   1      520.47      565.24     70.45 o 
  -1  35   1        0.94        4.94     24.95 o 
   0  35   1        6.53      -12.72     25.49 o 
   1  35   1       57.49       51.19     29.40 o 
   2  35   1       46.06       72.62     26.56 o 
   3  35   1        4.10       11.81     23.39 o 
   4  35   1      159.93       95.87     31.24 o 
   5  35   1      112.97       26.89     39.22 o 
  -5  36   1      184.69      219.15     51.55 o 
  -4  36   1        1.32      -26.33     33.30 o 
  -3  36   1      340.84      253.78     40.73 o 
  -2  36   1        0.40        8.61     23.12 o 
  -1  36   1       28.99       14.58     23.30 o 
   0  36   1        0.00      -16.08     23.20 o 
   1  36   1      648.98      509.63     47.83 o 
   2  36   1      391.39      420.01     45.36 o 
   3  36   1       62.38       57.55     31.04 o 
   4  36   1       31.53       -5.04     29.55 o 
   5  36   1        3.13      -11.12     35.90 o 
  -5  37   1       86.58       69.45     43.52 o 
  -4  37   1       69.07       92.90     70.53 o 
  -3  37   1      466.15      449.63     46.82 o 
  -2  37   1      969.22     1071.08     68.12 o 
  -1  37   1       46.23       28.21     26.00 o 
   0  37   1        0.73        2.84     24.13 o 
   1  37   1      206.46      195.46     64.91 o 
   2  37   1       49.87       52.82     33.35 o 
   3  37   1       20.44      -11.86     23.81 o 
   4  37   1       89.88       83.89     35.91 o 
   5  37   1      268.94      351.43    153.09 o 
  -4  38   1       84.95       52.56     42.81 o 
  -3  38   1      401.91      380.48     82.68 o 
  -2  38   1       68.22       63.38     30.45 o 
  -1  38   1      154.46       84.89     31.63 o 
   0  38   1        0.39       16.45     44.59 o 
   1  38   1      424.54      424.98     46.64 o 
   2  38   1      275.38      297.47     42.01 o 
   3  38   1       18.34       13.94     27.44 o 
   4  38   1        0.74      -21.56     28.11 o 
  -4  39   1        7.10       16.15     39.77 o 
  -3  39   1      128.87      133.85     41.43 o 
  -2  39   1      335.07      321.84     45.27 o 
  -1  39   1       72.07       67.26     30.81 o 
   0  39   1      218.46      235.98     49.18 o 
   1  39   1       59.17       69.93     44.20 o 
   2  39   1      335.20      334.83     43.09 o 
   3  39   1        6.39       20.61     27.16 o 
   4  39   1      336.55      364.10     57.64 o 
  -3  40   1      569.91      724.76     60.31 o 
  -2  40   1      480.01      553.02     56.89 o 
  -1  40   1       45.41       42.32     31.32 o 
   0  40   1      199.85      282.95     40.95 o 
   1  40   1      535.77      581.80     53.61 o 
   2  40   1      171.52      379.22     48.43 o 
   3  40   1      148.92      124.21     54.24 o 
  -2  41   1      258.37      281.80     45.22 o 
  -1  41   1        4.77      -53.94     28.36 o 
   0  41   1       50.93       40.99     29.37 o 
   1  41   1      111.12       88.53     32.09 o 
   2  41   1      197.97      271.07     42.88 o 
  -1  42   1        4.83      -13.64     29.47 o 
   0  42   1      247.95      186.61     40.30 o 
   1  42   1     1422.13     1477.76     91.67 o 
 -10   0   2      798.53      993.24     89.47 o 
  -9   0   2     1759.89     1768.18    104.46 o 
  -8   0   2      147.80      153.49     54.09 o 
  -7   0   2       48.91       93.78     25.34 o 
  -6   0   2     1295.07     1246.03     88.05 o 
  -5   0   2     3096.28     2814.35     96.78 o 
  -4   0   2      335.11      410.29     27.88 o 
  -3   0   2      181.01      118.20     21.66 o 
  -2   0   2       30.62       33.49      8.04 o 
  -1   0   2     1820.93     1501.57     90.73 o 
   0   0   2      885.58     1174.98     63.10 o 
   1   0   2    27720.24    27544.29   1035.75 o 
   2   0   2     1587.84     1474.59     65.85 o 
   3   0   2    21980.89    23327.61    570.47 o 
   4   0   2        6.92       15.00     15.56 o 
   5   0   2     1889.84     1999.73     81.53 o 
   6   0   2      905.86      950.04     79.84 o 
   7   0   2      234.37      193.07     45.13 o 
   8   0   2       68.68       37.04     37.02 o 
   9   0   2       99.86       91.62     69.70 o 
  10   0   2     1269.17     1319.17    196.84 o 
 -10   1   2       23.37        5.98     27.45 o 
  -9   1   2        7.83       18.78     22.10 o 
  -8   1   2       13.73       22.91     17.98 o 
  -7   1   2      394.67      417.14     31.24 o 
  -6   1   2      907.21      942.63     60.11 o 
  -5   1   2     3291.96     3503.65     69.78 o 
  -4   1   2     1078.00     1111.49     31.91 o 
  -3   1   2     9454.50     8943.78    200.97 o 
  -2   1   2    26433.11    24054.08    349.89 o 
  -1   1   2      114.60       51.57     31.75 o 
   0   1   2      439.25      344.59     18.27 o 
   1   1   2        5.44        5.90      6.02 o 
   2   1   2        4.40      -10.74      7.98 o 
   3   1   2      369.86      384.26     22.11 o 
   4   1   2        7.27        4.30     10.44 o 
   5   1   2      199.85      190.38     20.53 o 
   6   1   2      392.04      478.19     40.76 o 
   7   1   2      475.73      469.11     45.34 o 
   8   1   2      372.42      325.57     42.90 o 
   9   1   2        1.61       53.92     46.23 o 
  10   1   2       97.77       57.91     56.56 o 
 -10   2   2     1111.65     1236.57     71.40 o 
  -9   2   2      435.28      401.30     39.54 o 
  -8   2   2      393.94      414.10     34.04 o 
  -7   2   2      611.03      690.04     43.80 o 
  -6   2   2     1141.36     1154.65     70.01 o 
  -5   2   2    12628.55    12645.22    201.83 o 
  -4   2   2        3.90       -9.47      7.29 o 
  -3   2   2     4138.70     4098.83    232.39 o 
  -2   2   2    62319.25    62633.52    965.91 o 
  -1   2   2     1160.15     1004.73     48.14 o 
   0   2   2        5.36       -5.36      9.27 o 
   1   2   2     3486.02     3371.69     77.67 o 
   2   2   2      891.87      877.86     39.19 o 
   3   2   2     9443.92    10022.33    183.71 o 
   4   2   2       31.95       30.17     11.40 o 
   5   2   2      387.58      451.93     30.20 o 
   6   2   2        7.06       12.96     22.71 o 
   7   2   2      716.58      675.36     52.09 o 
   8   2   2     1577.03     1604.14     88.33 o 
   9   2   2      472.09      406.94     87.94 o 
  10   2   2      928.14     1027.41     98.80 o 
 -10   3   2       22.96       30.45     28.83 o 
  -9   3   2      295.28      293.99     33.49 o 
  -8   3   2       10.04      -11.32     19.75 o 
  -7   3   2     1049.36     1113.55     55.72 o 
  -6   3   2      187.53      243.31     32.29 o 
  -5   3   2      230.02      232.10     18.84 o 
  -4   3   2       37.78       15.57     10.74 o 
  -3   3   2      710.24      637.21     40.21 o 
  -2   3   2    45985.80    47565.29    736.06 o 
  -1   3   2       96.30       47.84     28.74 o 
   1   3   2      268.35      283.01     20.08 o 
   2   3   2       77.00       84.57     14.38 o 
   3   3   2      162.36      166.54     22.65 o 
   4   3   2     1465.59     1783.67     63.12 o 
   5   3   2       54.56       62.53     16.77 o 
   6   3   2       11.83       42.26     20.97 o 
   7   3   2      229.98      212.14     33.16 o 
   8   3   2      169.01      172.66     41.62 o 
   9   3   2      249.61      229.07     65.76 o 
  10   3   2       65.47       84.01     48.95 o 
 -10   4   2      362.05      408.57     44.87 o 
  -9   4   2       38.49       18.64     23.69 o 
  -8   4   2      453.19      536.13     45.57 o 
  -7   4   2        3.99       18.63     17.29 o 
  -6   4   2      137.40       80.28     33.66 o 
  -5   4   2    17724.36    17717.68    275.26 o 
  -4   4   2     4546.71     4590.88     81.57 o 
  -3   4   2       93.44      111.86     13.60 o 
  -2   4   2    29061.45    30181.43    510.28 o 
  -1   4   2     3173.08     2693.04     61.92 o 
   0   4   2     3472.91     2956.64     70.21 o 
   1   4   2     1212.48     1113.21     26.42 o 
   2   4   2      878.16      876.73     37.96 o 
   3   4   2     2279.99     2187.78     83.97 o 
   4   4   2      586.96      587.72     33.59 o 
   5   4   2     1383.47     1631.90     52.83 o 
   6   4   2     2475.87     2343.72     83.85 o 
   7   4   2     1175.38     1188.53     70.18 o 
   8   4   2      162.84      174.36     35.71 o 
   9   4   2     1036.73     1084.88     94.28 o 
  10   4   2      204.72      179.65     71.35 o 
 -10   5   2        0.93      -11.76     27.80 o 
  -9   5   2     1492.85     1496.36     85.35 o 
  -8   5   2       67.73       20.04     21.64 o 
  -7   5   2      144.03      147.05     24.64 o 
  -6   5   2      127.33      103.18     25.33 o 
  -5   5   2     1037.48     1154.89     36.13 o 
  -4   5   2     4302.60     4479.15     80.38 o 
  -3   5   2     1687.50     1866.45     42.34 o 
  -2   5   2     1309.90     1094.59     35.50 o 
  -1   5   2    11498.02    10758.93    256.87 o 
   0   5   2     1236.85     1138.66     27.81 o 
   1   5   2      527.04      598.77     19.65 o 
   2   5   2      810.20     1005.30     29.89 o 
   3   5   2      350.68      231.89     21.56 o 
   4   5   2      363.11      364.64     48.08 o 
   5   5   2      173.90      200.15     22.42 o 
   6   5   2        1.29       -7.53     19.02 o 
   7   5   2     1172.15     1203.52     70.67 o 
   8   5   2      369.39      319.29     47.61 o 
   9   5   2      195.14      153.05    107.10 o 
  10   5   2      132.93       32.87     46.47 o 
 -10   6   2       45.24       19.75     29.13 o 
  -9   6   2      698.91      702.65     59.26 o 
  -8   6   2       64.66       70.70     24.26 o 
  -7   6   2      424.41      406.70     34.66 o 
  -6   6   2      280.20      350.66     34.07 o 
  -5   6   2      111.24      143.35     15.08 o 
  -4   6   2      678.56      668.57     25.81 o 
  -3   6   2      629.13      672.13     23.69 o 
  -1   6   2       25.47       18.42     11.37 o 
   0   6   2      817.58      914.36     24.17 o 
   1   6   2      167.34      173.55     11.03 o 
   2   6   2     4152.75     4226.72     83.92 o 
   3   6   2     1056.41     1043.78     42.43 o 
   4   6   2     3759.69     3666.14     85.19 o 
   5   6   2      403.94      479.45     44.79 o 
   6   6   2       57.29       47.32     21.96 o 
   7   6   2     1993.10     2135.18     87.61 o 
   8   6   2       10.12       28.70     24.22 o 
   9   6   2      795.35      902.69     94.20 o 
  10   6   2      222.00      111.82     52.39 o 
 -10   7   2       77.81      111.92     33.24 o 
  -9   7   2       48.23       86.58     32.72 o 
  -8   7   2       28.40       41.07     24.80 o 
  -7   7   2       66.56       49.19     21.19 o 
  -6   7   2      750.41      832.19     51.17 o 
  -5   7   2      537.02      615.86     30.09 o 
  -4   7   2       33.60        5.76      8.48 o 
  -3   7   2     4061.99     4366.20     81.60 o 
  -2   7   2      526.52      509.71     62.14 o 
  -1   7   2     3915.00     4046.25    115.40 o 
   0   7   2       78.66      100.47      8.19 o 
   1   7   2       59.54       63.43      8.48 o 
   2   7   2     2013.35     1736.91     40.36 o 
   3   7   2     5716.23     6162.85    121.89 o 
   4   7   2     8611.27     9395.84    197.50 o 
   5   7   2     1972.92     1914.65     57.23 o 
   6   7   2     3588.85     3535.29    111.62 o 
   7   7   2       24.78       28.36     21.31 o 
   8   7   2        0.63        2.98     23.64 o 
   9   7   2      380.26      346.88     61.91 o 
  10   7   2        9.53      -47.97     49.28 o 
 -10   8   2      151.91      118.56     39.66 o 
  -9   8   2       29.39       -4.28     27.82 o 
  -8   8   2     2175.63     2277.62     92.18 o 
  -7   8   2     3402.48     3371.35     97.69 o 
  -6   8   2      926.94      956.11     70.27 o 
  -5   8   2      569.04      605.15     44.49 o 
  -4   8   2      568.72      620.36     29.66 o 
  -3   8   2       54.72       50.91     10.02 o 
  -2   8   2        2.09       -0.80      5.74 o 
  -1   8   2     2458.68     2108.92    138.33 o 
   0   8   2     1183.02     1095.01     26.74 o 
   1   8   2      106.30       93.44     10.78 o 
   2   8   2      856.57      909.57     26.74 o 
   3   8   2      140.63      158.62     14.30 o 
   4   8   2     2095.71     1961.94     55.61 o 
   5   8   2      426.42      425.55     28.31 o 
   6   8   2      299.72      293.45     30.94 o 
   7   8   2     1830.55     1852.91     81.08 o 
   8   8   2      356.47      308.43     45.68 o 
   9   8   2      126.09      127.15     45.96 o 
  10   8   2      267.34      273.83     80.64 o 
 -10   9   2       53.42       17.43     32.58 o 
  -9   9   2      972.11      847.27     66.31 o 
  -8   9   2     1502.11     1537.47     82.45 o 
  -7   9   2      822.35      768.75     53.95 o 
  -6   9   2        7.64       -8.55     14.59 o 
  -5   9   2       15.32       19.73     13.04 o 
  -4   9   2      104.14      172.95     17.04 o 
  -3   9   2     9020.75     9090.51    168.98 o 
  -2   9   2      165.61       56.62     33.45 o 
  -1   9   2      818.76      777.06     33.66 o 
   0   9   2     2221.51     2380.69     50.97 o 
   1   9   2     8763.58     8509.92    134.24 o 
   2   9   2       44.87       59.53      9.51 o 
   3   9   2      520.27      592.83     23.50 o 
   4   9   2        3.70        8.20     10.67 o 
   5   9   2      501.00      439.80     36.47 o 
   6   9   2     1551.30     1664.91     69.91 o 
   7   9   2        0.05       24.98     20.91 o 
   8   9   2       30.93       24.34     24.32 o 
   9   9   2        0.06       -5.22     48.91 o 
  10   9   2      185.98      153.00     70.82 o 
 -10  10   2      184.15      162.08     42.93 o 
  -9  10   2      811.57      771.74     63.31 o 
  -8  10   2       66.60       70.03     28.10 o 
  -7  10   2     2042.72     2231.30     87.62 o 
  -6  10   2      732.21      768.76     46.65 o 
  -5  10   2     1392.52     1344.37     60.03 o 
  -4  10   2     1325.23     1350.91     43.47 o 
  -3  10   2       89.90       74.33     11.86 o 
  -2  10   2     5410.31     5657.05    122.05 o 
  -1  10   2      380.16      306.15     32.37 o 
   0  10   2     1184.05     1112.99     35.92 o 
   1  10   2     1963.56     1937.98     37.32 o 
   2  10   2     3225.86     3229.63     57.80 o 
   3  10   2     1411.51     1479.58     35.30 o 
   4  10   2     1958.09     1926.02     48.76 o 
   5  10   2      334.32      304.65     26.40 o 
   6  10   2      991.90      965.34     50.02 o 
   7  10   2      289.86      355.23     36.98 o 
   8  10   2        0.42      -31.28     25.70 o 
   9  10   2      120.93       77.56     56.80 o 
 -10  11   2        8.41       66.78     37.79 o 
  -9  11   2        3.21       16.14     29.66 o 
  -8  11   2      508.78      531.18     62.50 o 
  -7  11   2     1023.19     1073.05     65.34 o 
  -6  11   2      188.79      199.29     28.40 o 
  -5  11   2     1127.26     1230.14     97.23 o 
  -4  11   2      574.37      660.81     30.85 o 
  -3  11   2     5082.38     5194.45    112.93 o 
  -2  11   2     3093.04     3288.37     73.13 o 
  -1  11   2      159.50       66.47     32.12 o 
   0  11   2     1681.86     1696.54     45.91 o 
   1  11   2      860.05      656.71     21.28 o 
   2  11   2     1524.33     1645.67     40.20 o 
   3  11   2     8507.07     8989.46    146.81 o 
   4  11   2      121.39      111.94     15.24 o 
   5  11   2       29.30       12.12     12.98 o 
   6  11   2      413.74      384.03     58.28 o 
   7  11   2      765.61      726.09     51.40 o 
   8  11   2       83.23      118.62     35.86 o 
   9  11   2        0.22      -17.19     47.32 o 
  -9  12   2        0.51        2.90     28.50 o 
  -8  12   2        4.85        8.23     25.35 o 
  -7  12   2      100.24       68.49     25.81 o 
  -6  12   2      367.31      274.92     55.71 o 
  -5  12   2      185.93      214.00     25.90 o 
  -4  12   2     2345.05     2285.74     60.09 o 
  -3  12   2      287.96      214.01     24.63 o 
  -2  12   2     7582.09     7849.92    150.23 o 
  -1  12   2     1582.01     1619.52     45.11 o 
   0  12   2      122.39       76.35     16.63 o 
   1  12   2     5131.95     5088.31     92.52 o 
   2  12   2      287.44      234.57     14.90 o 
   3  12   2      117.18       72.69     12.16 o 
   4  12   2      420.47      419.28     29.63 o 
   5  12   2      147.17       68.15     17.35 o 
   6  12   2       46.48       38.62     19.01 o 
   7  12   2     1860.13     1828.39     81.96 o 
   8  12   2       92.11       81.34     32.71 o 
   9  12   2      515.49      539.70     90.21 o 
  -9  13   2      115.74      120.91     36.06 o 
  -8  13   2      101.38      120.44     34.14 o 
  -7  13   2       65.63       76.92     26.82 o 
  -6  13   2     1575.01     1566.88     85.21 o 
  -5  13   2      514.16      597.01     50.12 o 
  -4  13   2     1361.52     1465.30     66.04 o 
  -3  13   2      627.08      645.85     32.54 o 
  -2  13   2      211.81      132.91     15.73 o 
  -1  13   2      447.88      408.30     27.41 o 
   0  13   2     4155.98     4284.57     96.32 o 
   1  13   2        0.12       -4.75      9.25 o 
   2  13   2      900.07      804.93     35.18 o 
   3  13   2       24.88       35.96     10.06 o 
   4  13   2     4287.74     4254.76     91.61 o 
   5  13   2      147.70      100.52     19.75 o 
   6  13   2      384.20      393.06     33.99 o 
   7  13   2       35.68       15.80     23.61 o 
   8  13   2      442.84      424.09     61.02 o 
   9  13   2        1.45      -33.63     48.66 o 
  -9  14   2        1.12       -2.45     30.10 o 
  -8  14   2      257.41      244.57     39.03 o 
  -7  14   2     1540.57     1614.73     84.13 o 
  -6  14   2      111.51      100.46     25.01 o 
  -5  14   2      181.57      151.72     50.14 o 
  -4  14   2      556.07      601.48     43.79 o 
  -3  14   2        0.60       -1.47     11.19 o 
  -2  14   2      210.05      270.67     22.86 o 
  -1  14   2       35.10        8.46      8.27 o 
   0  14   2      914.74     1107.86     36.33 o 
   1  14   2    18021.44    19084.63    304.25 o 
   2  14   2     1001.62     1278.63     38.13 o 
   3  14   2      810.36      960.00     40.42 o 
   4  14   2       89.75       70.64     14.72 o 
   5  14   2     2256.65     2269.92     70.43 o 
   6  14   2      563.45      635.94     45.40 o 
   7  14   2     1527.93     1536.77     75.25 o 
   8  14   2      144.86       57.25     46.59 o 
   9  14   2        2.40      -30.51     46.80 o 
  -9  15   2     1522.26     1549.45     92.68 o 
  -8  15   2      650.46      610.63     70.42 o 
  -7  15   2      637.09      671.10     55.68 o 
  -6  15   2     2539.01     2390.06     91.31 o 
  -5  15   2      977.68      300.18     79.09 o 
  -4  15   2      300.21      274.70     34.80 o 
  -3  15   2      164.31      196.25     20.27 o 
  -2  15   2     2139.70     1984.93     54.85 o 
  -1  15   2       81.60      111.76     13.14 o 
   0  15   2     2834.42     3073.42     70.03 o 
   1  15   2     7647.54     8037.49    130.87 o 
   2  15   2     7527.53     8102.56    127.45 o 
   3  15   2       28.56       12.24      9.65 o 
   4  15   2     2333.78     2246.53     60.40 o 
   5  15   2     4302.24     4394.21    107.68 o 
   6  15   2       66.02       53.87     21.77 o 
   7  15   2      268.31      227.35     39.43 o 
   8  15   2        0.60        4.54     39.82 o 
   9  15   2       26.90      -18.16     51.54 o 
  -9  16   2       69.60      110.22     37.67 o 
  -8  16   2        7.47      -12.26     26.75 o 
  -7  16   2      577.68      541.49     50.27 o 
  -6  16   2      306.21      260.79     35.45 o 
  -5  16   2      356.20      387.54     37.64 o 
  -4  16   2       52.95       30.97     16.18 o 
  -3  16   2      176.70      227.31     24.72 o 
  -2  16   2     1648.86     1807.59     49.13 o 
  -1  16   2     1228.34     1252.41     39.23 o 
   0  16   2      110.22      127.76     15.68 o 
   1  16   2     2385.49     2711.36     55.77 o 
   2  16   2      753.34      858.13     33.88 o 
   3  16   2       98.12       85.67     13.39 o 
   4  16   2      650.12      721.00     34.73 o 
   5  16   2      130.95      143.21     23.81 o 
   6  16   2     2347.09     2257.15     76.59 o 
   7  16   2        3.13       32.63     34.26 o 
   8  16   2       48.52       43.95     48.43 o 
   9  16   2        1.08       41.92     54.92 o 
  -9  17   2     1102.07     1247.59     84.47 o 
  -8  17   2      383.46      469.64     62.42 o 
  -7  17   2       88.96       95.12     31.41 o 
  -6  17   2     1835.65     1816.92     81.64 o 
  -5  17   2        3.12       -3.19     17.15 o 
  -4  17   2       68.94       34.88     17.39 o 
  -3  17   2     1153.46     1129.61     52.94 o 
  -2  17   2     4369.39     4264.53     92.42 o 
  -1  17   2     3166.53     2720.47     64.84 o 
   0  17   2     1051.53     1152.72     37.40 o 
   1  17   2      872.78      989.66     33.06 o 
   2  17   2     3643.99     3852.48     76.18 o 
   3  17   2      481.81      376.34     24.94 o 
   4  17   2     2561.49     2605.09     61.51 o 
   5  17   2      785.52      681.77     42.33 o 
   6  17   2     3059.31     2911.23     87.17 o 
   7  17   2      127.79      119.38     41.73 o 
   8  17   2       12.56      -42.69     39.13 o 
   9  17   2       31.57       72.96     58.54 o 
  -9  18   2       91.79       65.54     37.99 o 
  -8  18   2        6.75       13.92     29.48 o 
  -7  18   2      691.46      672.10     56.27 o 
  -6  18   2       52.31       53.45     26.32 o 
  -5  18   2      316.16      216.87     32.35 o 
  -4  18   2     1343.05     1387.06     77.07 o 
  -3  18   2      402.43      454.34     51.45 o 
  -2  18   2      770.13      838.15     25.89 o 
  -1  18   2      698.04      649.44     31.52 o 
   0  18   2      890.35      960.31     31.82 o 
   1  18   2     1861.49     1864.20     42.15 o 
   2  18   2      442.63      411.92     23.43 o 
   3  18   2       55.11       38.77     12.88 o 
   4  18   2     1104.95      971.78     53.77 o 
   5  18   2      731.24      705.30     43.51 o 
   6  18   2      118.63      145.22     34.73 o 
   7  18   2     3319.47     3311.69    145.63 o 
   8  18   2      120.98       50.59     49.87 o 
   9  18   2       13.17       -5.57     54.12 o 
  -9  19   2       89.94      127.15     41.71 o 
  -8  19   2      506.71      565.58     57.94 o 
  -7  19   2       97.50       93.92     30.72 o 
  -6  19   2      607.80      633.47     52.75 o 
  -5  19   2      845.20      842.78     75.46 o 
  -4  19   2     5064.28     5105.24    145.29 o 
  -3  19   2      927.75      922.34     49.93 o 
  -2  19   2     4678.96     4633.86     84.23 o 
  -1  19   2     3667.77     3686.99     83.74 o 
   0  19   2      274.37      241.66     20.92 o 
   1  19   2     1183.36     1198.56     34.93 o 
   2  19   2      171.90      153.38     15.84 o 
   3  19   2       90.68       78.86     14.81 o 
   4  19   2     1626.12     1647.09     51.45 o 
   5  19   2      486.74      469.18     47.38 o 
   6  19   2     5936.43     6027.30    183.19 o 
   7  19   2       88.23       78.31     48.62 o 
   8  19   2      232.59       82.97    119.60 o 
   9  19   2      653.58      866.22    119.69 o 
  -9  20   2      132.10       74.71     38.08 o 
  -8  20   2       42.91       64.67     34.17 o 
  -7  20   2      107.83       59.87     29.59 o 
  -6  20   2     1062.65     1010.46     68.36 o 
  -5  20   2       74.82       44.69     24.22 o 
  -4  20   2     1305.84     1233.32     67.79 o 
  -3  20   2      620.04      629.50     42.31 o 
  -2  20   2      339.48      441.67     30.80 o 
  -1  20   2     1596.91     1705.09     47.62 o 
   0  20   2      405.58      375.77     24.30 o 
   1  20   2       80.55       39.82     12.60 o 
   2  20   2     6111.42     6099.25     98.29 o 
   3  20   2      478.19      517.15     28.55 o 
   4  20   2      411.39      450.23     30.25 o 
   5  20   2       46.59       60.74     22.44 o 
   6  20   2       93.90       79.83     33.42 o 
   7  20   2     2983.13     3139.49    723.77 o 
   8  20   2       66.26        3.75     52.61 o 
   9  20   2        1.93       56.77     61.97 o 
  -9  21   2      160.76      198.11     49.25 o 
  -8  21   2      377.15      276.73     62.35 o 
  -7  21   2     1808.11     1871.21     99.08 o 
  -6  21   2      184.96      145.18     42.66 o 
  -5  21   2     1547.53     1446.20     78.64 o 
  -4  21   2      173.00      137.57     27.54 o 
  -3  21   2     1222.56     1289.78     62.06 o 
  -2  21   2     5281.50     5484.21    118.06 o 
  -1  21   2    12527.25    12386.55    196.79 o 
   0  21   2      245.76      291.05     21.82 o 
   1  21   2      420.36      467.31     24.20 o 
   2  21   2       75.31       49.12     12.10 o 
   3  21   2     1409.70     1417.85     45.40 o 
   4  21   2      170.05      132.25     20.02 o 
   5  21   2      467.39      322.18     66.17 o 
   6  21   2        0.27       20.70     29.22 o 
   7  21   2       60.31       64.70     48.60 o 
   8  21   2      639.16      546.15    190.23 o 
  -8  22   2      390.71      368.20     52.87 o 
  -7  22   2     1170.49     1067.27     75.85 o 
  -6  22   2      749.27      657.27     56.48 o 
  -5  22   2      719.66      859.87     65.24 o 
  -4  22   2       85.16       74.07     24.25 o 
  -3  22   2       93.30      135.80     24.47 o 
  -2  22   2      211.48      188.86     21.03 o 
  -1  22   2       40.08       42.71     12.92 o 
   0  22   2       41.28       19.84     10.39 o 
   1  22   2      620.25      603.76     31.46 o 
   2  22   2     3322.26     3177.84     61.77 o 
   3  22   2     3715.35     3733.79     75.83 o 
   4  22   2      737.45      761.41     42.95 o 
   5  22   2      437.93      504.84     56.71 o 
   6  22   2      289.96      254.81     44.34 o 
   7  22   2       19.25       11.19     44.91 o 
   8  22   2       71.46       91.72     61.43 o 
  -8  23   2      350.90      387.93     54.88 o 
  -7  23   2       11.00      -38.89     27.34 o 
  -6  23   2        0.07       -4.85     26.25 o 
  -5  23   2      497.40      550.53     71.95 o 
  -4  23   2      326.33      224.03     34.69 o 
  -3  23   2       21.42       19.67     19.38 o 
  -2  23   2      134.58      185.84     37.21 o 
  -1  23   2      633.60      544.21     31.41 o 
   0  23   2       19.50        4.69     10.28 o 
   1  23   2      113.42       76.32     14.92 o 
   2  23   2      162.06      154.54     16.99 o 
   3  23   2      676.76      720.39     35.69 o 
   4  23   2      192.93      162.13     23.69 o 
   5  23   2      607.37      672.61     60.45 o 
   6  23   2      180.41      191.44     58.37 o 
   7  23   2      141.78      184.83     63.10 o 
   8  23   2      130.46      137.39     71.25 o 
  -8  24   2       75.06      111.21     40.94 o 
  -7  24   2      152.58      127.93     38.23 o 
  -6  24   2      178.05      150.93     35.37 o 
  -5  24   2      544.87      533.20     51.34 o 
  -4  24   2       76.72       98.10     33.39 o 
  -3  24   2      185.57      135.12     38.77 o 
  -2  24   2       74.32       48.36     16.25 o 
  -1  24   2      891.60      938.52     44.38 o 
   0  24   2      203.00      217.95     35.96 o 
   1  24   2      595.75      621.20     31.43 o 
   2  24   2      749.72      746.75     36.78 o 
   3  24   2       20.75        9.81     14.31 o 
   4  24   2     1070.74     1081.55     60.02 o 
   5  24   2        0.95       -0.42     32.55 o 
   6  24   2      278.10      121.07     56.66 o 
   7  24   2       19.80       49.31     50.60 o 
   8  24   2      228.35      298.08     90.36 o 
  -8  25   2       93.08      117.57     42.09 o 
  -7  25   2      405.57      305.32     51.38 o 
  -6  25   2     1500.15     1597.26    113.54 o 
  -5  25   2       31.76       58.76     43.73 o 
  -4  25   2     2554.89     2505.60     99.79 o 
  -3  25   2       26.29       19.11     16.28 o 
  -2  25   2      566.52      535.12     44.14 o 
  -1  25   2     1005.37     1062.93     44.03 o 
   0  25   2        8.63       13.48     13.05 o 
   1  25   2      401.50      455.77     33.01 o 
   2  25   2      359.25      317.76     23.32 o 
   3  25   2     1161.87     1109.49     46.63 o 
   4  25   2      138.46      137.52     25.99 o 
   5  25   2        0.05      -33.33     31.41 o 
   6  25   2       18.26      -30.49     44.00 o 
   7  25   2      300.17      212.61     88.97 o 
   8  25   2       31.32      -37.77     55.01 o 
  -8  26   2       60.68       42.63     38.42 o 
  -7  26   2      279.72      211.77     44.03 o 
  -6  26   2      837.08      862.61     69.20 o 
  -5  26   2      115.97       68.10     31.46 o 
  -4  26   2     1352.37     1223.34     84.35 o 
  -3  26   2       15.94       37.68     17.97 o 
  -2  26   2       18.92       10.41     15.85 o 
  -1  26   2      438.62      434.96     28.97 o 
   0  26   2       49.99       46.87     15.35 o 
   1  26   2      829.26      930.39     42.66 o 
   2  26   2     2209.46     2103.94     58.90 o 
   3  26   2     1065.45     1075.08     51.75 o 
   4  26   2      313.06      306.45     47.22 o 
   5  26   2       42.27       61.22     40.15 o 
   6  26   2       17.87      -16.40     48.36 o 
   7  26   2       14.71      -22.05     50.05 o 
   8  26   2        1.19      -33.16     55.40 o 
  -8  27   2      388.76      354.82    110.52 o 
  -7  27   2      993.44      845.40     75.41 o 
  -6  27   2       56.71       78.71     34.80 o 
  -5  27   2        4.13       19.74     27.82 o 
  -4  27   2     2102.50     2081.23    102.82 o 
  -3  27   2      175.85      199.34     32.26 o 
  -2  27   2      860.91      910.99     42.09 o 
  -1  27   2      382.39      461.02     30.67 o 
   0  27   2     3306.52     3134.81     76.60 o 
   1  27   2     1813.65     1796.75     58.82 o 
   2  27   2     1229.50     1321.15     48.39 o 
   3  27   2      302.49      377.74     34.61 o 
   4  27   2     2044.72     1993.60     93.81 o 
   5  27   2      974.51     1192.52    100.06 o 
   6  27   2      548.84      533.31    112.16 o 
   7  27   2      160.53      231.82     71.14 o 
  -7  28   2       81.52       81.73     40.58 o 
  -6  28   2      284.14      257.13     45.82 o 
  -5  28   2        6.81        4.81     29.44 o 
  -4  28   2      466.30      584.50     55.69 o 
  -3  28   2       71.02       54.66     20.98 o 
  -2  28   2     1074.71     1006.22     45.30 o 
  -1  28   2      551.83      577.68     51.33 o 
   0  28   2      738.30      690.98     37.73 o 
   1  28   2      537.32      493.29     32.78 o 
   2  28   2     3256.09     3310.02     77.01 o 
   3  28   2      543.65      519.91     55.66 o 
   4  28   2       51.71       67.62     28.33 o 
   5  28   2     2301.47     2194.81    138.27 o 
   6  28   2        9.94       10.29     51.56 o 
   7  28   2       28.60       51.54     57.38 o 
  -7  29   2       27.11       27.90     43.75 o 
  -6  29   2       11.43       32.32     33.48 o 
  -5  29   2        1.66      -10.82     28.54 o 
  -4  29   2       65.43       27.70     29.32 o 
  -3  29   2       46.82       56.82     21.73 o 
  -2  29   2     1944.97     1882.61     79.16 o 
  -1  29   2      727.30      802.96     54.96 o 
   0  29   2       28.33       24.24     16.23 o 
   1  29   2     3385.92     3386.77     83.71 o 
   2  29   2       29.42       49.99     19.73 o 
   3  29   2      601.76      494.74     48.54 o 
   4  29   2        0.08       -2.50     19.43 o 
   5  29   2      232.01      284.05     58.04 o 
   6  29   2        4.19       49.88     57.03 o 
   7  29   2     1568.08     1539.37    358.62 o 
  -7  30   2       33.04       60.03     44.85 o 
  -6  30   2       19.24       -7.52     34.03 o 
  -5  30   2      236.75      161.20     40.00 o 
  -4  30   2      218.22      280.88     47.74 o 
  -3  30   2        0.78       33.03     20.65 o 
  -2  30   2        5.15       17.46     16.93 o 
  -1  30   2      826.93      893.69     44.55 o 
   0  30   2      165.18      166.19     24.78 o 
   1  30   2        0.96       20.38     16.93 o 
   2  30   2       79.23       89.24     23.93 o 
   3  30   2     1280.07     1256.20     64.05 o 
   4  30   2       12.30        9.77     20.82 o 
   5  30   2      294.86      288.99     60.95 o 
   6  30   2      110.66       71.49     59.31 o 
   7  30   2      193.22      174.29     71.70 o 
  -7  31   2      260.03      281.13     64.61 o 
  -6  31   2      120.79      156.86     52.21 o 
  -5  31   2       98.34       94.38     36.01 o 
  -4  31   2     2253.52     2130.59    110.97 o 
  -3  31   2      318.23      299.62     29.66 o 
  -2  31   2       29.91       34.92     19.22 o 
  -1  31   2       15.38       26.93     19.12 o 
   0  31   2       47.84       96.10     21.75 o 
   1  31   2     1285.25     1232.58     76.04 o 
   2  31   2       26.98       -3.79     18.79 o 
   3  31   2      300.73      236.98     41.39 o 
   4  31   2      137.19       77.61     28.31 o 
   5  31   2      291.89      323.64     63.17 o 
   6  31   2       31.40      -23.34     55.46 o 
  -6  32   2       60.81       11.91     44.91 o 
  -5  32   2      480.07      259.18    105.00 o 
  -4  32   2      229.37      193.27     51.43 o 
  -3  32   2       69.11       55.91     26.64 o 
  -2  32   2        4.47       -1.61     19.65 o 
  -1  32   2      554.72      521.07     42.49 o 
   0  32   2      534.99      469.12     36.82 o 
   1  32   2        1.13        8.71     19.95 o 
   2  32   2       15.39       29.56     21.41 o 
   3  32   2      441.42      452.60     41.49 o 
   4  32   2      280.17      209.10     32.60 o 
   5  32   2        1.87       34.16     33.79 o 
   6  32   2      467.84      319.42    173.27 o 
  -6  33   2      410.06      649.47     82.62 o 
  -5  33   2      468.01      560.67     97.83 o 
  -4  33   2      566.29      649.14     78.24 o 
  -3  33   2       37.06       18.47     21.60 o 
  -2  33   2      981.24      834.37     54.17 o 
  -1  33   2      830.14      908.29     53.51 o 
   0  33   2        5.15       16.71     19.55 o 
   1  33   2      371.51      478.01     44.73 o 
   2  33   2      384.46      420.05     39.38 o 
   3  33   2      205.47      225.00     33.22 o 
   4  33   2      145.46      146.02     30.06 o 
   5  33   2        6.40      -23.46     31.73 o 
   6  33   2        9.19       24.52     59.99 o 
  -6  34   2      376.75      250.07     91.05 o 
  -5  34   2     2415.47     2612.50    158.28 o 
  -4  34   2      654.35      631.08     77.33 o 
  -3  34   2        0.15       16.10     20.93 o 
  -2  34   2     1579.49     1592.11     69.95 o 
  -1  34   2      723.33      749.22     49.83 o 
   0  34   2        6.09      -10.08     19.59 o 
   1  34   2      218.23      207.16     32.42 o 
   2  34   2       15.33       20.21     27.83 o 
   3  34   2      311.26      275.51     38.01 o 
   4  34   2      244.18      344.86     39.37 o 
   5  34   2      950.31      763.02     75.91 o 
   6  34   2     2368.07     2884.14    223.41 o 
  -5  35   2      149.75      139.82     52.87 o 
  -4  35   2      207.69      231.55     44.14 o 
  -3  35   2      828.95      866.74     59.25 o 
  -2  35   2      250.25      353.58     50.29 o 
  -1  35   2        1.47       -9.33     22.04 o 
   0  35   2      133.88      107.66     29.23 o 
   1  35   2      573.98      531.15     47.76 o 
   2  35   2       15.51        0.76     23.48 o 
   3  35   2        7.16        5.52     29.19 o 
   4  35   2        3.26       -0.75     25.29 o 
   5  35   2        2.33      -18.83     35.30 o 
  -5  36   2      407.26      550.25     97.35 o 
  -4  36   2     1355.97     1691.42     98.22 o 
  -3  36   2       10.15       18.59     26.97 o 
  -2  36   2      156.47      125.76     31.29 o 
  -1  36   2        2.52       15.51     24.79 o 
   0  36   2       93.46      108.81     29.12 o 
   1  36   2        1.21       28.95     24.87 o 
   2  36   2      416.20      543.62     73.69 o 
   3  36   2      205.58      187.86     33.76 o 
   4  36   2      156.83      148.70     43.95 o 
   5  36   2       38.59       42.01     39.40 o 
  -5  37   2     1093.63     1091.02     99.40 o 
  -4  37   2       98.95       70.09     41.88 o 
  -3  37   2      146.67      101.36     30.98 o 
  -2  37   2       39.04       55.62     28.30 o 
  -1  37   2     1186.20     1219.84     71.20 o 
   0  37   2       93.95       88.84     31.21 o 
   1  37   2      369.26      462.60     46.55 o 
   2  37   2       48.34       73.19     29.51 o 
   3  37   2       44.12       37.38     29.20 o 
   4  37   2       23.29        6.43     25.99 o 
  -4  38   2      494.38      430.95     64.53 o 
  -3  38   2      124.84      136.13     33.67 o 
  -2  38   2       70.55       73.20     31.64 o 
  -1  38   2       83.45       66.81     31.61 o 
   0  38   2       11.24       12.03     26.65 o 
   1  38   2       21.28        3.48     26.41 o 
   2  38   2      577.10      751.48     58.77 o 
   3  38   2      146.59      145.80     35.07 o 
   4  38   2      109.20       72.75     55.26 o 
  -4  39   2      117.24       99.34     49.54 o 
  -3  39   2      449.93      512.81     67.37 o 
  -2  39   2      823.49      939.63    126.02 o 
  -1  39   2      893.82      992.65     96.87 o 
   0  39   2      189.88      156.27     62.04 o 
   1  39   2       92.86       66.19     29.50 o 
   2  39   2        1.87       35.11     26.19 o 
   3  39   2      204.81      227.63     39.49 o 
  -3  40   2       15.66      -25.42     40.36 o 
  -2  40   2        3.78       43.11     31.39 o 
  -1  40   2       32.94       65.78     32.05 o 
   0  40   2      161.92      185.61     61.71 o 
   1  40   2      219.43      277.97     56.26 o 
   2  40   2        7.60       16.84     28.93 o 
   3  40   2      132.89      123.22     35.20 o 
  -2  41   2      448.32      583.89     59.01 o 
  -1  41   2      623.90      582.93     59.05 o 
   0  41   2        6.38       23.73     31.14 o 
   1  41   2        9.83       15.50     29.98 o 
   2  41   2      172.52      151.56     36.19 o 
  -1  42   2      322.66      289.36     86.09 o 
   0  42   2      585.57      607.18     72.18 o 
   1  42   2       67.84       94.32     38.95 o 
 -10   1   3       55.16        9.26     28.46 o 
  -9   1   3     1165.17     1078.28     63.76 o 
  -8   1   3      281.91      242.46     27.02 o 
  -7   1   3     1962.87     2026.83    112.42 o 
  -6   1   3       90.49       97.92     13.98 o 
  -5   1   3      443.32      485.31     28.05 o 
  -4   1   3      447.98      489.57     21.77 o 
  -3   1   3       17.08       15.21     12.12 o 
  -2   1   3    24179.93    25170.90    614.34 o 
  -1   1   3     1923.14     1949.57     84.13 o 
   0   1   3      309.47      357.12     15.58 o 
   1   1   3      569.48      576.89     25.18 o 
   2   1   3      339.49      386.69     35.14 o 
   3   1   3     3010.18     2984.27     68.13 o 
   4   1   3     9119.63     9421.25    221.78 o 
   5   1   3      621.25      442.38     52.90 o 
   6   1   3      336.41      359.32     37.95 o 
   7   1   3     2230.57     2411.03     93.50 o 
   8   1   3      100.20      116.42     47.90 o 
   9   1   3       60.06       12.06     54.70 o 
  10   1   3       11.06       24.82     52.29 o 
 -10   2   3       31.31      -17.50     25.91 o 
  -9   2   3      756.83      825.79     55.58 o 
  -8   2   3       46.75       47.27     18.87 o 
  -7   2   3      159.28      158.89     21.52 o 
  -6   2   3      113.84      109.41     15.32 o 
  -5   2   3      294.26      374.91     19.11 o 
  -4   2   3       10.30        3.70      6.10 o 
  -3   2   3     1371.01     1367.33     47.17 o 
  -2   2   3    18699.55    18798.43    587.03 o 
  -1   2   3     5326.75     5595.80    192.31 o 
   0   2   3      470.00      518.62     17.63 o 
   1   2   3     2227.78     2385.55     83.14 o 
   2   2   3     4470.44     4699.74    110.46 o 
   3   2   3     3313.01     3482.09     76.34 o 
   4   2   3        9.48        1.40     11.46 o 
   5   2   3       46.02       13.50     14.20 o 
   6   2   3     4872.90     4706.19    137.39 o 
   7   2   3      306.15      311.51     53.83 o 
   8   2   3      112.52       52.71     42.50 o 
   9   2   3       23.67      -26.59     49.16 o 
  10   2   3       26.65      -14.57     52.65 o 
 -10   3   3       13.99       10.97     26.35 o 
  -9   3   3      483.68      512.44     42.40 o 
  -8   3   3       30.77       34.12     17.81 o 
  -7   3   3     2213.20     2309.85     67.23 o 
  -6   3   3        0.62        5.36     12.67 o 
  -5   3   3      186.21      155.57     14.85 o 
  -4   3   3      256.02      261.90     24.84 o 
  -3   3   3       70.25       42.88     10.53 o 
  -2   3   3       94.87      143.73     19.44 o 
  -1   3   3    56983.93    58279.05   1750.22 o 
   0   3   3    42624.11    41555.99    772.45 o 
   1   3   3       99.56      113.41      8.31 o 
   2   3   3      317.10      314.17     21.90 o 
   3   3   3     2982.27     3206.58     78.02 o 
   4   3   3     3140.34     3163.55     92.83 o 
   5   3   3       53.37       45.48     21.07 o 
   6   3   3     1645.02     1681.73     87.31 o 
   7   3   3      369.10      354.29     40.65 o 
   8   3   3      275.16      250.28     88.49 o 
   9   3   3       35.78        1.36     44.24 o 
  10   3   3       26.45       42.13     48.97 o 
 -10   4   3      101.14       45.05     27.89 o 
  -9   4   3      218.96      211.81     31.56 o 
  -8   4   3       85.46      105.18     21.54 o 
  -7   4   3      938.13      931.46     50.19 o 
  -6   4   3      314.76      253.07     35.30 o 
  -5   4   3      165.78      219.50     16.73 o 
  -4   4   3     2739.00     2712.08     66.32 o 
  -3   4   3     4986.87     5015.55    105.40 o 
  -2   4   3     3434.23     3422.84     97.24 o 
  -1   4   3   185607.48   185112.20   3834.88 o 
   0   4   3     2310.60     2202.07     62.14 o 
   1   4   3     2852.25     2559.79     47.72 o 
   2   4   3    12156.38    11515.13    245.68 o 
   3   4   3        2.09       17.48     10.04 o 
   4   4   3        7.64       -4.84     11.24 o 
   5   4   3     1737.31     1622.56     65.77 o 
   6   4   3     2042.26     2153.09     81.09 o 
   7   4   3     2122.77     2206.82     88.14 o 
   8   4   3     1891.18     1825.10    145.52 o 
   9   4   3       70.26       57.55     49.84 o 
  10   4   3      328.60      315.58     65.72 o 
 -10   5   3      333.85      237.33     36.06 o 
  -9   5   3      100.94       75.67     26.54 o 
  -8   5   3      329.38      338.84     49.09 o 
  -7   5   3       14.45      -20.16     17.87 o 
  -6   5   3     1772.58     1718.38     59.06 o 
  -5   5   3     1430.56     1435.33     39.90 o 
  -4   5   3      831.59      921.65     35.31 o 
  -3   5   3     2677.67     2548.48     48.72 o 
  -2   5   3      891.89      947.92     32.01 o 
  -1   5   3   140197.36   141243.09   2596.75 o 
   0   5   3      479.72      293.83     74.16 o 
   1   5   3        2.13       12.44      6.12 o 
   2   5   3    11802.81    12567.17    267.28 o 
   3   5   3      400.53      312.49     39.51 o 
   4   5   3       19.93       10.43     11.73 o 
   5   5   3      558.77      544.42     40.41 o 
   6   5   3      165.20      291.29     35.09 o 
   7   5   3      147.68      180.02     33.50 o 
   8   5   3      530.18      466.51    162.07 o 
   9   5   3       18.95       33.31     38.62 o 
  10   5   3      118.34      116.64     58.23 o 
 -10   6   3       86.77      103.33     30.91 o 
  -9   6   3       54.09       11.86     24.22 o 
  -8   6   3       51.93       52.79     25.74 o 
  -7   6   3     1799.93     1748.30     64.25 o 
  -6   6   3     4639.17     4948.56    164.17 o 
  -5   6   3     2170.54     1984.02     48.82 o 
  -4   6   3     2360.27     2226.94     52.85 o 
  -3   6   3       54.67      134.88     13.09 o 
  -2   6   3     1703.99     1544.89     47.63 o 
  -1   6   3    22500.54    22435.54    656.59 o 
   0   6   3        7.90        8.80      6.42 o 
   1   6   3     2612.48     2445.21     46.22 o 
   2   6   3      354.99      422.88     23.49 o 
   3   6   3      447.74      483.57     28.91 o 
   4   6   3     1054.77      355.89     58.70 o 
   5   6   3       34.77       15.50     13.72 o 
   6   6   3     2194.03     2103.75     81.12 o 
   7   6   3      508.78      487.56     65.96 o 
   8   6   3      168.18      130.07     52.30 o 
   9   6   3      608.45      508.72    105.47 o 
  10   6   3        3.64      -22.84     42.25 o 
 -10   7   3       44.03       70.02     28.87 o 
  -9   7   3      228.91      236.49     32.09 o 
  -8   7   3     4019.46     4123.73    127.95 o 
  -7   7   3     1761.54     1886.64     67.52 o 
  -6   7   3     4415.05     4379.01    109.84 o 
  -5   7   3      354.24      423.27     27.10 o 
  -4   7   3      454.85      529.26     40.87 o 
  -3   7   3      297.13      283.00     15.57 o 
  -2   7   3      507.34      541.85     30.57 o 
  -1   7   3      445.04      451.86     21.25 o 
   1   7   3       30.42        9.00      7.17 o 
   2   7   3    14770.67    15274.21    323.55 o 
   3   7   3     5583.13     5841.55    115.38 o 
   4   7   3      593.77      610.38    130.52 o 
   5   7   3     1432.36     1539.66     65.89 o 
   6   7   3      505.63      555.24     71.49 o 
   7   7   3      441.01      424.41     50.39 o 
   8   7   3       48.63       23.80     34.99 o 
   9   7   3       67.89       83.62     42.58 o 
 -10   8   3       14.08       15.25     27.15 o 
  -9   8   3       27.93       23.50     26.27 o 
  -8   8   3     1146.94     1115.73     86.94 o 
  -7   8   3      206.78      197.60     30.06 o 
  -6   8   3       48.01       19.89     16.39 o 
  -5   8   3      526.72      596.64     47.47 o 
  -4   8   3      416.32      582.98     33.97 o 
  -3   8   3      236.75      403.92     34.59 o 
  -2   8   3       76.88       34.36     14.50 o 
  -1   8   3      668.32      798.65     33.66 o 
   0   8   3        7.09        6.72      4.15 o 
   1   8   3       16.88       43.11     11.46 o 
   2   8   3     1239.21      957.16     36.58 o 
   3   8   3      241.38      317.09     27.81 o 
   4   8   3     2796.63     2631.35     75.74 o 
   5   8   3      107.15       61.76     33.01 o 
   6   8   3     3638.47     3718.46    117.64 o 
   7   8   3      519.29      499.72     77.75 o 
   8   8   3       42.29       24.30     37.47 o 
   9   8   3       47.53       68.11     41.33 o 
 -10   9   3     1236.20     1197.10     76.55 o 
  -9   9   3       48.09       39.79     28.34 o 
  -8   9   3      913.28      842.51     58.22 o 
  -7   9   3     2862.20     2874.27     97.61 o 
  -6   9   3      224.34      219.00     25.52 o 
  -5   9   3      321.63      394.13     28.40 o 
  -4   9   3       99.37      127.82     13.96 o 
  -3   9   3     3881.13     3702.74     79.24 o 
  -2   9   3     4376.27     4192.35    259.13 o 
  -1   9   3      104.00      111.46     18.74 o 
   0   9   3      307.15      252.16     18.91 o 
   1   9   3       13.67        4.09      6.30 o 
   2   9   3     3171.30     3323.98     73.14 o 
   3   9   3     4567.66     4645.12    113.50 o 
   4   9   3      103.11       89.83     23.14 o 
   5   9   3     2573.02     2612.33     96.82 o 
   6   9   3        4.92       18.27     19.18 o 
   7   9   3      183.66      155.28     32.70 o 
   8   9   3      363.57      258.71     52.10 o 
   9   9   3     1520.82     1724.92    121.39 o 
 -10  10   3        0.01       31.20     26.90 o 
  -9  10   3       12.66      -17.27     27.84 o 
  -8  10   3       99.60       73.32     27.08 o 
  -7  10   3      275.26      286.98     34.98 o 
  -6  10   3     2621.42     2807.50     91.51 o 
  -5  10   3      979.70      968.70     39.70 o 
  -4  10   3      336.25      520.92     23.18 o 
  -3  10   3      563.14      450.58     34.18 o 
   0  10   3        1.15       -5.95      5.67 o 
   1  10   3      232.55      156.94     25.17 o 
   2  10   3      985.33     1138.97     47.57 o 
   3  10   3      117.96       81.04     11.65 o 
   4  10   3        3.38       10.13     11.28 o 
   5  10   3     1848.77     1846.75     60.22 o 
   6  10   3      391.74      425.90     49.54 o 
   7  10   3      414.33      399.42     54.44 o 
   8  10   3      155.13      167.02     45.47 o 
   9  10   3        0.11      -36.57     35.67 o 
  -9  11   3      865.36      949.89     67.86 o 
  -8  11   3     1127.24     1086.86     67.89 o 
  -7  11   3        0.07       -7.48     24.26 o 
  -6  11   3      810.68      856.23     51.94 o 
  -5  11   3     1156.28     1117.71     41.21 o 
  -4  11   3     2025.79     2155.20     48.01 o 
  -3  11   3      257.32      344.87     22.04 o 
  -2  11   3     3982.80     4345.04    120.22 o 
  -1  11   3       69.52       76.40     15.19 o 
   0  11   3       66.93       32.60      9.74 o 
   1  11   3     9613.69     9097.73    168.10 o 
   2  11   3    16473.44    16657.93    274.01 o 
   3  11   3     6721.84     7044.24    119.99 o 
   4  11   3       46.60       23.68     12.12 o 
   5  11   3      927.83      855.65     44.15 o 
   6  11   3     1623.19     1632.33    101.11 o 
   7  11   3      691.48      704.04     57.95 o 
   8  11   3        2.61        3.71     34.80 o 
   9  11   3      552.37      556.53     77.27 o 
  -9  12   3        9.23       19.38     29.12 o 
  -8  12   3       36.86       -8.29     24.64 o 
  -7  12   3       40.91      -21.86     20.26 o 
  -6  12   3        0.44       13.61     18.55 o 
  -5  12   3     1098.92     1051.62     81.29 o 
  -4  12   3        0.51      -10.68      9.76 o 
  -3  12   3     1313.88     1257.90     43.37 o 
  -2  12   3      766.59      829.46     37.31 o 
  -1  12   3       27.68        8.48      8.46 o 
   0  12   3      956.05      930.38     30.09 o 
   1  12   3     6404.64     6128.99    102.07 o 
   2  12   3      462.98      419.95     21.54 o 
   3  12   3      227.97      154.40     17.05 o 
   4  12   3      772.10      865.11     42.87 o 
   5  12   3     2290.46     2327.68     64.73 o 
   6  12   3     1460.89     1442.52     68.45 o 
   7  12   3       69.26       33.38     31.41 o 
   8  12   3        6.90      -21.29     32.79 o 
   9  12   3       12.64        4.80     48.26 o 
  -9  13   3     1195.55     1240.51     77.72 o 
  -8  13   3       13.63        4.05     25.04 o 
  -7  13   3        1.41      -29.06     19.31 o 
  -6  13   3       40.60        8.16     19.04 o 
  -5  13   3     3149.00     3226.92     99.10 o 
  -4  13   3        4.95       16.32     12.32 o 
  -3  13   3      554.73      512.87     29.89 o 
  -2  13   3     3746.69     3951.59     94.97 o 
  -1  13   3     2520.03     2781.05     59.95 o 
   0  13   3     1427.81     1538.38     36.78 o 
   1  13   3       12.91        7.69      9.19 o 
   2  13   3     4896.84     5087.68     86.46 o 
   3  13   3      293.43      370.32     20.85 o 
   4  13   3        3.85       -1.21     11.27 o 
   5  13   3     1402.19     1474.37     57.75 o 
   6  13   3     1079.72     1111.00     62.41 o 
   7  13   3       87.24       74.37     34.36 o 
   8  13   3      115.88       86.95     64.46 o 
   9  13   3     1011.41     1151.84    128.28 o 
  -9  14   3       29.79       19.32     30.72 o 
  -8  14   3       44.93       59.71     29.10 o 
  -7  14   3        0.66       38.61     23.04 o 
  -6  14   3       53.62       65.72     22.76 o 
  -5  14   3       67.23       65.33     20.20 o 
  -4  14   3      412.62      442.66     33.85 o 
  -3  14   3      510.19      565.79     30.37 o 
  -2  14   3      833.92      818.45     45.16 o 
  -1  14   3     5106.20     5674.67    102.14 o 
   0  14   3      274.61      369.16     20.15 o 
   1  14   3      142.61      137.22     12.77 o 
   2  14   3     1111.90     1216.87     39.17 o 
   3  14   3      752.70      735.83     29.10 o 
   4  14   3     3432.01     3355.10     72.18 o 
   5  14   3        0.02       -2.94     15.70 o 
   6  14   3       19.23       -1.51     20.54 o 
   7  14   3     1337.78     1393.35    139.33 o 
   8  14   3      317.33      394.06     59.85 o 
   9  14   3      408.50      344.91     83.29 o 
  -9  15   3      791.01      720.32     61.69 o 
  -8  15   3        0.79       23.78     27.79 o 
  -7  15   3       11.80       29.59     24.40 o 
  -6  15   3       70.26       32.02     22.16 o 
  -5  15   3      456.98      512.78     41.03 o 
  -4  15   3       97.51       68.61     23.88 o 
  -3  15   3      257.72      246.80     21.50 o 
  -2  15   3     1774.48     1721.14     64.94 o 
  -1  15   3      189.21      232.94     24.23 o 
   0  15   3     1673.99     1702.30     41.25 o 
   1  15   3      115.93      100.22     11.67 o 
   2  15   3     3811.79     3779.59     70.21 o 
   3  15   3      159.88      140.78     16.59 o 
   4  15   3      327.10      300.62     28.97 o 
   5  15   3      223.12      200.34     25.90 o 
   6  15   3      429.91      524.98     71.73 o 
   7  15   3      503.89      499.64     61.11 o 
   8  15   3      248.36      297.57     70.17 o 
   9  15   3      829.92      882.20    119.67 o 
  -9  16   3      119.12      147.37     39.02 o 
  -8  16   3        5.25       -6.87     26.88 o 
  -7  16   3        9.04        7.01     22.99 o 
  -6  16   3        1.27        0.13     19.99 o 
  -5  16   3     1533.46     1587.55     67.67 o 
  -3  16   3      427.54      393.16     34.51 o 
  -2  16   3      730.20      762.84     65.41 o 
  -1  16   3      691.16      679.56     27.25 o 
   0  16   3      994.52     1051.07     32.39 o 
   1  16   3     1187.88     1221.18     48.40 o 
   2  16   3       21.43       10.02     10.36 o 
   3  16   3      281.05      225.60     25.18 o 
   4  16   3     4566.61     4738.24     94.15 o 
   5  16   3        6.89      -24.65     18.60 o 
   6  16   3     6504.91     6382.67    170.29 o 
   7  16   3        8.78       33.30     33.92 o 
   8  16   3       59.55       37.50     48.63 o 
   9  16   3      301.92      276.34     74.78 o 
  -9  17   3       31.64       22.56     43.92 o 
  -8  17   3      145.38      167.50     42.20 o 
  -7  17   3       17.19       -0.63     22.80 o 
  -6  17   3      360.95      367.29     40.07 o 
  -5  17   3      120.46       71.72     22.79 o 
  -4  17   3        0.18       22.93     16.16 o 
  -3  17   3       96.30       66.08     27.77 o 
  -2  17   3     1055.97     1081.07     45.07 o 
  -1  17   3      671.63      698.55     28.45 o 
   0  17   3      533.78      601.21     28.61 o 
   1  17   3      684.36      747.42     32.85 o 
   2  17   3     1029.29     1031.18     31.34 o 
   3  17   3      161.86      159.68     24.82 o 
   4  17   3     1019.71     1062.65     39.70 o 
   5  17   3     1135.54     1156.51     62.47 o 
   6  17   3     1828.43     1860.73     93.03 o 
   7  17   3     1324.39     1416.93    108.07 o 
   8  17   3       11.76        3.98     44.44 o 
   9  17   3      201.94      179.18    146.32 o 
  -9  18   3        0.07      -25.18     31.04 o 
  -8  18   3        0.69       13.80     29.74 o 
  -7  18   3      118.48      153.67     32.30 o 
  -6  18   3     1591.22     1616.60     82.03 o 
  -5  18   3     6214.12     6228.68    169.80 o 
  -4  18   3     1265.30      346.34     86.88 o 
  -3  18   3      833.82      835.96     52.21 o 
  -2  18   3      103.28       99.08     17.15 o 
  -1  18   3      309.87      301.71     20.72 o 
   0  18   3     1672.41     1728.56     44.95 o 
   1  18   3     1903.74     1816.89     68.90 o 
   2  18   3       39.91       52.36     11.35 o 
   3  18   3     2256.01     2098.31     59.19 o 
   4  18   3     2392.03     2614.64     63.95 o 
   5  18   3        4.28       13.52     21.09 o 
   6  18   3     1991.22     2240.04    125.89 o 
   7  18   3      646.29      641.31    172.48 o 
   8  18   3       68.93      140.40     60.60 o 
   9  18   3      351.59      414.36     89.03 o 
  -9  19   3       50.31       51.89     35.59 o 
  -8  19   3       42.57       42.46     30.95 o 
  -7  19   3        5.17       -1.11     23.81 o 
  -6  19   3       45.60       32.03     23.19 o 
  -5  19   3     2503.98     2528.13     93.35 o 
  -4  19   3      226.30      174.97     50.65 o 
  -3  19   3      955.02     1074.65     64.64 o 
  -2  19   3      215.42      283.02     27.68 o 
  -1  19   3     1837.12     1744.83     62.02 o 
   0  19   3      397.06      348.17     21.54 o 
   1  19   3     2482.91     2624.00     63.52 o 
   2  19   3      210.91      209.15     16.21 o 
   3  19   3       61.60       58.65     15.70 o 
   4  19   3      623.55      665.75     36.64 o 
   5  19   3      806.16      918.88     58.20 o 
   6  19   3      203.15      186.95     37.51 o 
   7  19   3        2.34       -3.74     42.75 o 
   8  19   3      135.41      172.57     63.85 o 
   9  19   3        1.03       52.38     61.44 o 
  -9  20   3      201.47      200.74     43.61 o 
  -8  20   3       36.41       19.18     31.10 o 
  -7  20   3      635.76      666.54     57.45 o 
  -6  20   3       71.42       40.80     24.68 o 
  -5  20   3      908.47      900.97     59.42 o 
  -4  20   3     7621.42     7630.64    198.52 o 
  -3  20   3        3.51       -7.79     15.41 o 
  -2  20   3     1040.71     1072.70     43.06 o 
  -1  20   3     1015.74     1118.68     62.66 o 
   0  20   3     1697.22     1831.73     48.58 o 
   1  20   3        0.10       -4.32      8.66 o 
   2  20   3      154.38      141.26     15.44 o 
   3  20   3      950.97      961.68     45.09 o 
   4  20   3      126.01      105.41     29.86 o 
   5  20   3     2700.09     2631.45    108.74 o 
   6  20   3      491.29      381.52     59.59 o 
   7  20   3      662.01      677.78     96.22 o 
   8  20   3      464.07      504.78     91.45 o 
  -8  21   3     1728.27     1856.26    100.97 o 
  -7  21   3       62.15       20.76     28.56 o 
  -6  21   3        4.64       11.76     24.70 o 
  -5  21   3      830.37      806.93     57.00 o 
  -4  21   3      247.61      292.14     35.09 o 
  -3  21   3     2134.51     2105.07     96.21 o 
  -2  21   3       57.20       55.62     13.99 o 
  -1  21   3     1513.01     1522.91     48.22 o 
   0  21   3      589.58      580.13     29.22 o 
   1  21   3     3053.09     3148.94     73.75 o 
   2  21   3       34.96       27.20     11.96 o 
   3  21   3      301.03      301.15     24.19 o 
   4  21   3        1.29      -15.19     14.58 o 
   5  21   3      174.08      141.64     34.54 o 
   6  21   3      399.91      518.36     68.28 o 
   7  21   3      852.28      897.63    111.48 o 
   8  21   3      359.76      391.39     86.16 o 
  -8  22   3      705.36      662.48     70.89 o 
  -7  22   3      575.84      692.30     59.84 o 
  -6  22   3      139.86      138.42     32.71 o 
  -5  22   3       18.19       27.23     23.26 o 
  -4  22   3     4168.44     4069.14    127.25 o 
  -3  22   3       88.91       74.32     23.39 o 
  -2  22   3     1904.21     1981.98     58.43 o 
  -1  22   3     1342.11     1363.52     42.37 o 
   0  22   3     1120.07     1152.87     41.64 o 
   1  22   3       93.58       31.00     14.55 o 
   2  22   3     1725.28     1780.89     55.97 o 
   3  22   3     7037.94     6646.54    124.95 o 
   4  22   3      869.95      920.81     48.21 o 
   5  22   3        1.77      -16.60     25.26 o 
   6  22   3      282.88      241.49     52.27 o 
   7  22   3      144.64       59.39     56.10 o 
   8  22   3     1940.50     2217.12    184.32 o 
  -8  23   3      234.39      205.59     43.16 o 
  -7  23   3      278.34      200.40     39.17 o 
  -6  23   3      446.45      419.35     48.87 o 
  -5  23   3      875.92      811.11     59.88 o 
  -4  23   3      243.68      253.99     34.36 o 
  -3  23   3     1386.24     1293.84     94.94 o 
  -2  23   3       36.66        4.79     13.09 o 
  -1  23   3     3428.17     3132.43    102.04 o 
   0  23   3       32.21       68.69     17.35 o 
   1  23   3        2.43        5.57     10.32 o 
   2  23   3       30.63       20.01     13.59 o 
   3  23   3       23.33       32.01     13.85 o 
   4  23   3       50.61       75.22     22.78 o 
   5  23   3        6.73       12.42     33.13 o 
   6  23   3      361.78      500.95     68.11 o 
   7  23   3      265.41      243.66     68.08 o 
   8  23   3        9.30       68.80     60.29 o 
  -8  24   3       38.88       33.02     38.66 o 
  -7  24   3      395.49      489.44     82.69 o 
  -6  24   3      140.11      132.99     33.44 o 
  -5  24   3        0.05        5.59     23.63 o 
  -4  24   3       25.96       -8.90     21.10 o 
  -3  24   3       69.17       53.21     23.96 o 
  -2  24   3      258.40      232.53     23.48 o 
  -1  24   3      385.57      327.34     25.69 o 
   0  24   3      381.54      397.09     29.88 o 
   1  24   3      257.81      268.29     34.69 o 
   2  24   3      228.23      179.09     19.99 o 
   3  24   3     1138.76     1203.45     79.19 o 
   4  24   3     1373.98     1533.55     96.76 o 
   5  24   3      195.04      151.99     43.62 o 
   6  24   3      212.31      255.63     55.72 o 
   7  24   3       47.70       60.40     51.44 o 
   8  24   3      555.13      438.42     91.46 o 
  -8  25   3        0.48      -16.88     33.34 o 
  -7  25   3      258.92      331.08     54.09 o 
  -6  25   3      186.15      161.16     36.12 o 
  -5  25   3      208.20      232.98     38.95 o 
  -4  25   3      101.10      139.15     32.22 o 
  -3  25   3      639.17      547.71     86.47 o 
  -2  25   3      930.39      871.70     45.63 o 
  -1  25   3        7.21       -7.15     12.86 o 
   0  25   3       15.79       14.54     13.29 o 
   1  25   3       30.98       38.40     15.27 o 
   2  25   3      262.76      258.84     25.97 o 
   3  25   3      810.67      794.73     37.67 o 
   4  25   3      107.75       61.96     26.63 o 
   5  25   3       40.27       26.41     37.81 o 
   6  25   3      685.85      757.01     83.53 o 
   7  25   3      548.90      490.64     91.37 o 
   8  25   3       66.54      -26.81     68.17 o 
  -8  26   3       11.09      -10.59     35.19 o 
  -7  26   3       89.02      105.96     37.60 o 
  -6  26   3      370.97      331.19     66.32 o 
  -5  26   3      493.24      346.51     60.80 o 
  -4  26   3      381.49      366.95     42.99 o 
  -3  26   3      852.70      941.84     68.07 o 
  -2  26   3      487.05      437.36     33.36 o 
  -1  26   3     8674.21     8759.16    229.01 o 
   0  26   3      268.33      239.60     29.32 o 
   1  26   3     1185.06     1109.62     62.26 o 
   2  26   3     1976.01     1804.01     55.25 o 
   3  26   3      714.04      805.62     39.05 o 
   4  26   3       10.19       39.83     25.65 o 
   5  26   3     1398.08     1428.95    109.68 o 
   6  26   3      189.24      129.16     51.02 o 
   7  26   3      402.64      283.94    148.48 o 
  -7  27   3      144.88      138.39     41.00 o 
  -6  27   3       72.77       50.02     32.25 o 
  -5  27   3       60.40       20.38     26.83 o 
  -4  27   3      565.95      614.09     55.24 o 
  -3  27   3       31.78       74.06     29.45 o 
  -2  27   3     5442.57     5187.43    129.16 o 
  -1  27   3      883.16      937.59     41.98 o 
   0  27   3       21.63       28.04     16.14 o 
   1  27   3      775.37      778.43     39.42 o 
   2  27   3     1227.80     1200.55     47.51 o 
   3  27   3     1674.68     1873.87     59.94 o 
   4  27   3     1489.09     1458.19     91.45 o 
   5  27   3      805.05      975.47     93.73 o 
   6  27   3      835.62      871.40     94.35 o 
   7  27   3      375.87      259.31     85.50 o 
  -7  28   3      894.53      873.92     86.62 o 
  -6  28   3      356.40      417.74     61.28 o 
  -5  28   3      112.74       88.48     32.86 o 
  -4  28   3      364.58      327.55     44.64 o 
  -3  28   3        0.41       15.97     25.08 o 
  -2  28   3     3088.11     3349.58     84.93 o 
  -1  28   3      279.98      374.56     29.48 o 
   0  28   3       14.41        8.22     16.36 o 
   1  28   3     6443.98     6543.52    132.27 o 
   2  28   3      134.30      132.81     26.35 o 
   3  28   3      127.85      133.47     23.77 o 
   4  28   3      760.77      830.57     51.79 o 
   5  28   3       14.40       27.22     43.91 o 
   6  28   3      310.59      248.77     62.16 o 
   7  28   3       87.72       80.62    154.51 o 
  -7  29   3       63.05       73.77     39.20 o 
  -6  29   3       25.97       45.29     31.76 o 
  -5  29   3      113.39      117.15     36.15 o 
  -4  29   3        0.42      -14.22     25.93 o 
  -3  29   3       14.20       38.54     27.58 o 
  -2  29   3       62.28      117.90     20.70 o 
  -1  29   3      151.11      153.61     22.74 o 
   0  29   3       53.71       35.70     17.96 o 
   1  29   3      137.20      152.04     21.77 o 
   2  29   3      434.52      492.44     37.07 o 
   3  29   3      180.13      143.86     26.52 o 
   4  29   3      416.76      379.74     39.75 o 
   5  29   3       44.95       75.23     45.84 o 
   6  29   3      114.64       52.38     48.51 o 
   7  29   3       91.22       47.27     62.92 o 
  -7  30   3      319.70      411.19     58.11 o 
  -6  30   3     1390.32     1386.06     91.07 o 
  -5  30   3      102.36      101.75     35.12 o 
  -4  30   3      200.45      155.02     37.05 o 
  -3  30   3       35.49       27.48     28.73 o 
  -2  30   3     1920.77     1772.94     66.18 o 
  -1  30   3      152.35      141.13     34.90 o 
   0  30   3      395.40      363.73     34.66 o 
   1  30   3     2112.01     2018.62     69.30 o 
   2  30   3      947.15      985.59     45.07 o 
   3  30   3      108.46      107.35     40.80 o 
   4  30   3      453.25      502.02     43.06 o 
   5  30   3     1485.38     1576.13     92.97 o 
   6  30   3     1068.57     1149.36    134.52 o 
   7  30   3      342.48      175.51     76.59 o 
  -6  31   3       18.06       -7.75     34.01 o 
  -5  31   3      173.23      148.14     39.85 o 
  -4  31   3       68.81       12.58     29.34 o 
  -3  31   3       50.04       71.05     30.86 o 
  -2  31   3     2006.73     1908.44     66.06 o 
  -1  31   3      443.04      460.24     34.48 o 
   0  31   3       63.78       43.71     19.83 o 
   1  31   3      865.04      973.90     51.05 o 
   2  31   3       13.67       29.27     21.96 o 
   3  31   3      945.12      764.13     51.08 o 
   4  31   3      208.92      159.58     30.42 o 
   5  31   3        0.08        6.30     28.43 o 
   6  31   3       56.03       75.23     65.42 o 
  -6  32   3      220.82      262.36     57.66 o 
  -5  32   3       12.76       29.88     34.15 o 
  -4  32   3        2.59      -16.22     29.95 o 
  -3  32   3       83.77       78.71     29.64 o 
  -2  32   3       18.69       18.09     18.65 o 
  -1  32   3     5049.93     4895.76    132.80 o 
   0  32   3       11.65       36.20     25.05 o 
   1  32   3      834.40      802.89     46.78 o 
   2  32   3       23.19       15.23     22.41 o 
   3  32   3      261.78      275.23     34.56 o 
   4  32   3       26.12       40.03     24.87 o 
   5  32   3      510.31      546.89     57.85 o 
   6  32   3        7.78       33.67     69.22 o 
  -6  33   3      207.33      214.12     57.27 o 
  -5  33   3       24.59       44.75     36.31 o 
  -4  33   3       16.60       43.71     34.95 o 
  -3  33   3       35.25       40.50     26.33 o 
  -2  33   3       82.52       63.63     21.17 o 
  -1  33   3      384.11      492.61     39.94 o 
   0  33   3     1241.88     1309.02     85.04 o 
   1  33   3      100.38      109.56     23.20 o 
   2  33   3      677.05      843.37     57.39 o 
   3  33   3      468.64      497.05     43.30 o 
   4  33   3      807.44      843.00     56.29 o 
   5  33   3      160.06      139.21     39.01 o 
   6  33   3       91.55      114.58     42.18 o 
  -6  34   3       12.11       12.92     45.19 o 
  -5  34   3        2.44      -73.37     42.80 o 
  -4  34   3       19.60        1.93     39.59 o 
  -3  34   3      731.65      776.45     64.09 o 
  -2  34   3      597.82      557.38     56.23 o 
  -1  34   3      818.71      851.73     52.07 o 
   0  34   3      611.48      611.40     45.73 o 
   1  34   3     1381.02     1557.42     80.83 o 
   2  34   3       15.52       11.01     23.81 o 
   3  34   3       60.98       31.24     23.02 o 
   4  34   3      147.55       86.85     29.37 o 
   5  34   3      205.96      197.96     43.12 o 
  -5  35   3       66.27       34.81     48.36 o 
  -4  35   3      140.85      123.81     51.02 o 
  -3  35   3        0.00        5.38     32.22 o 
  -2  35   3        0.28        3.21     21.71 o 
  -1  35   3     4234.00     4147.78    116.44 o 
   0  35   3       86.22      104.46     26.67 o 
   1  35   3     1020.18      912.33     65.99 o 
   2  35   3        4.40       12.04     23.51 o 
   3  35   3      170.84      133.33     30.12 o 
   4  35   3        8.18       16.96     24.89 o 
   5  35   3       58.64       78.15     38.19 o 
  -5  36   3      781.61      899.03    125.66 o 
  -4  36   3      310.74      286.29     48.06 o 
  -3  36   3      130.10      108.56     49.90 o 
  -2  36   3      169.61      138.85     31.15 o 
  -1  36   3       28.83       44.99     24.70 o 
   0  36   3       56.41       56.00     26.39 o 
   1  36   3      452.69      453.99     48.22 o 
   2  36   3       74.53       96.01     29.86 o 
   3  36   3       15.22       30.23     25.33 o 
   4  36   3      342.25      337.30     44.47 o 
   5  36   3       11.32        0.98     35.63 o 
  -4  37   3      450.27      499.07     71.75 o 
  -3  37   3      130.33      119.11     39.47 o 
  -2  37   3        0.16      -14.89     22.82 o 
  -1  37   3      240.11      170.10     36.66 o 
   0  37   3        6.48        4.67     25.88 o 
   1  37   3      119.31      175.79     45.21 o 
   2  37   3       63.54      161.81     34.48 o 
   3  37   3      207.40      269.58     70.66 o 
   4  37   3      122.10       54.63     41.63 o 
  -4  38   3      434.99      273.42     54.68 o 
  -3  38   3        5.12       -1.94     34.09 o 
  -2  38   3       53.77       34.70     28.58 o 
  -1  38   3      534.19      441.65     60.78 o 
   0  38   3       65.16       79.28     54.82 o 
   1  38   3      244.94      300.70     43.20 o 
   2  38   3        3.19       62.99     30.68 o 
   3  38   3       71.40      129.59     32.71 o 
   4  38   3       45.12       40.46     29.76 o 
  -3  39   3       89.71      121.07     47.19 o 
  -2  39   3      119.41       94.30     29.77 o 
  -1  39   3      157.34      139.60     35.75 o 
   0  39   3       61.34       63.75     31.69 o 
   1  39   3      147.53      149.17     76.01 o 
   2  39   3      228.22      122.19     36.03 o 
   3  39   3       70.11       92.10     31.99 o 
  -3  40   3        6.80      -17.06     38.01 o 
  -2  40   3       52.80      123.67     32.19 o 
  -1  40   3        5.19      -11.28     28.11 o 
   0  40   3      164.93      145.73     56.25 o 
   1  40   3       26.09       51.97     32.76 o 
   2  40   3      351.70      396.88     50.27 o 
  -2  41   3       86.37      108.99     67.72 o 
  -1  41   3      673.89      745.53     63.20 o 
   0  41   3        0.25      -19.07     28.89 o 
   1  41   3      257.81      262.35     45.48 o 
 -10   0   4      211.67      169.42     76.12 o 
  -9   0   4      261.32      248.19     43.98 o 
  -8   0   4      842.03     1019.33     69.99 o 
  -7   0   4      802.33      822.44     50.83 o 
  -6   0   4      366.27      320.94     23.52 o 
  -5   0   4      751.70      745.56    102.80 o 
  -4   0   4     1225.37     1108.38    151.00 o 
  -3   0   4      102.92       38.96     11.07 o 
  -2   0   4    13797.02    13550.15    620.62 o 
  -1   0   4     3391.40     3615.52    198.83 o 
   0   0   4     2728.17     2630.20     78.58 o 
   3   0   4    11183.10    12775.65    409.69 o 
   4   0   4      121.32      111.69     25.31 o 
   5   0   4       41.45        2.59     20.41 o 
   6   0   4    10346.64    10038.90    696.09 o 
   7   0   4     6959.42     6891.45    403.34 o 
   8   0   4      357.64      218.72     79.26 o 
   9   0   4      618.66      538.41    125.23 o 
 -10   1   4      141.24      195.29     56.54 o 
  -9   1   4      957.44     1053.32     48.59 o 
  -8   1   4      185.55      197.79     27.21 o 
  -7   1   4        1.39      -11.88     12.74 o 
  -6   1   4       30.16       47.20      9.44 o 
  -5   1   4      191.78      205.81     53.82 o 
  -4   1   4      230.48      215.71     24.89 o 
  -3   1   4     1028.25     1040.90     43.62 o 
  -2   1   4       30.56       30.67     37.10 o 
  -1   1   4     1738.18     1681.66     82.48 o 
   0   1   4     1145.24      938.93     26.43 o 
   2   1   4     2146.33     1686.82    322.68 o 
   3   1   4     2828.15     3489.25    121.66 o 
   4   1   4     1707.67     1879.65     54.61 o 
   5   1   4        2.33        8.40     14.25 o 
   6   1   4     1169.92     1073.58     64.26 o 
   7   1   4      172.70       90.30     68.43 o 
   8   1   4      168.12      118.16     58.67 o 
   9   1   4        9.82      -10.04     44.59 o 
 -10   2   4       59.30       67.00     48.26 o 
  -9   2   4      151.95      177.65     24.77 o 
  -8   2   4        8.99       23.10     16.33 o 
  -7   2   4      747.59      809.75     36.27 o 
  -6   2   4      157.08      130.90     16.39 o 
  -5   2   4        6.55        1.18      7.36 o 
  -4   2   4     1716.06     1617.80     85.45 o 
  -3   2   4     2916.40     2832.93     58.02 o 
  -2   2   4     2303.13     2243.81    101.09 o 
  -1   2   4     1089.98      984.67     47.23 o 
   0   2   4      282.88      256.71     13.96 o 
   1   2   4      497.74      641.33     49.54 o 
   2   2   4     4441.77     3970.61    251.72 o 
   3   2   4      774.18      667.22     45.13 o 
   4   2   4     8817.17     9140.92    177.55 o 
   5   2   4     1305.90     1273.78     90.14 o 
   6   2   4      388.15      273.26     39.85 o 
   7   2   4        7.09       -6.12     32.39 o 
   8   2   4      275.49      274.89     63.22 o 
   9   2   4     1065.96     1367.18    134.35 o 
 -10   3   4      251.62      231.25     42.45 o 
  -9   3   4     1078.90     1137.11     50.95 o 
  -8   3   4      539.33      520.33     33.10 o 
  -7   3   4        0.09       -8.99     12.76 o 
  -6   3   4      292.16      293.29     21.55 o 
  -5   3   4      347.48      342.10     27.60 o 
  -4   3   4      915.67      920.58     42.34 o 
  -3   3   4      273.01      333.42     15.91 o 
  -2   3   4      599.80      652.08     71.41 o 
  -1   3   4     8436.98     8159.15    221.20 o 
   0   3   4     2936.92     2679.38     61.85 o 
   1   3   4      936.82      378.66     53.25 o 
   2   3   4      199.58      163.36     15.27 o 
   3   3   4        1.59       -3.80     12.29 o 
   4   3   4     2006.87     1984.35     56.19 o 
   5   3   4       45.78       34.13     15.34 o 
   6   3   4      104.18      136.92     28.21 o 
   7   3   4       26.17      -34.18     28.42 o 
   8   3   4      130.75       73.96     47.36 o 
   9   3   4        0.03       12.46     47.92 o 
 -10   4   4        0.14       19.43     40.32 o 
  -9   4   4      466.77      493.31     35.71 o 
  -8   4   4      473.02      442.11     38.13 o 
  -7   4   4      728.55      757.38     36.32 o 
  -6   4   4       17.57       18.93      9.39 o 
  -5   4   4     1667.88     1792.24     63.29 o 
  -4   4   4       81.56       95.73     15.80 o 
  -3   4   4     2643.16     2452.25     60.36 o 
  -2   4   4       23.76        5.95     17.20 o 
  -1   4   4     9341.37     9916.33    193.55 o 
   0   4   4     6943.47     6613.01    148.31 o 
   2   4   4     1888.63     1565.53     44.81 o 
   3   4   4        4.71      -17.76     12.30 o 
   4   4   4      590.39      766.96     41.79 o 
   5   4   4     1310.93     1291.16     58.89 o 
   6   4   4       50.94       50.78     28.67 o 
   7   4   4      174.05      151.40     57.74 o 
   8   4   4       12.11       -0.01     41.50 o 
   9   4   4      607.83      677.22     98.85 o 
 -10   5   4       36.74       35.95     27.11 o 
  -9   5   4     1136.27     1256.66     54.88 o 
  -8   5   4     1306.00     1421.30     59.81 o 
  -7   5   4     3267.75     3356.71     81.71 o 
  -6   5   4      987.14      939.06     28.79 o 
  -5   5   4        3.63       12.50      8.53 o 
  -4   5   4       58.15       92.55     16.59 o 
  -3   5   4     2164.83     2034.42     58.48 o 
  -2   5   4     1967.12     2001.34     89.73 o 
  -1   5   4     9979.92    10255.60    256.72 o 
   0   5   4     1920.20     2053.56     69.17 o 
   2   5   4       50.63       83.83     14.46 o 
   3   5   4      956.23      972.93     49.45 o 
   4   5   4        0.49        2.01     10.64 o 
   5   5   4      137.29       83.75     25.92 o 
   6   5   4      602.02      600.87     89.82 o 
   7   5   4      227.14      222.63     55.38 o 
   8   5   4      149.63      140.01     69.10 o 
   9   5   4       48.26      147.44     62.12 o 
 -10   6   4      689.47      697.75     85.90 o 
  -9   6   4      171.91      130.77     23.94 o 
  -8   6   4      777.13      816.24     43.58 o 
  -7   6   4     2065.12     2189.16     89.63 o 
  -6   6   4        1.76        8.66     10.46 o 
  -5   6   4       24.35       21.73     17.40 o 
  -4   6   4     2171.40     2111.69     54.72 o 
  -3   6   4      301.37      364.40     23.52 o 
  -2   6   4       24.74       -6.66      8.37 o 
  -1   6   4     3075.40     3011.77     68.85 o 
   0   6   4      246.35      339.15     27.71 o 
   1   6   4     5400.94     5516.56    144.00 o 
   2   6   4       18.08       11.48      9.83 o 
   3   6   4     7652.17     8523.51    176.58 o 
   4   6   4      595.69      520.12     37.12 o 
   5   6   4      351.95      285.76     79.74 o 
   6   6   4      601.46      585.19     57.26 o 
   7   6   4      477.16      509.29     84.84 o 
   8   6   4      524.82      468.37     77.08 o 
   9   6   4       14.87       33.41     52.46 o 
 -10   7   4      313.90      357.89     71.80 o 
  -9   7   4       16.38       -1.93     19.23 o 
  -8   7   4      257.44      279.16     28.08 o 
  -7   7   4      665.65      730.53     50.62 o 
  -6   7   4      763.68      768.35     30.09 o 
  -5   7   4        1.84       -1.69      7.82 o 
  -4   7   4     2088.57     1994.72    162.30 o 
  -3   7   4     2167.01     2300.61     65.37 o 
  -2   7   4     2419.64     2693.23     70.40 o 
  -1   7   4     1332.84     1429.47     45.33 o 
   0   7   4     1280.94     1385.41     59.00 o 
   1   7   4       16.97       18.98      5.51 o 
   2   7   4     3682.14     3803.12     87.28 o 
   3   7   4      846.27      746.32     36.73 o 
   4   7   4      449.13      396.25     29.90 o 
   5   7   4       25.64       14.53     14.21 o 
   6   7   4      453.48      393.33     49.73 o 
   7   7   4      161.29      187.11     71.91 o 
   8   7   4      718.64      606.96     87.32 o 
   9   7   4       21.19      -32.24     36.25 o 
 -10   8   4       58.56       69.94     31.59 o 
  -9   8   4      161.50      121.45     24.47 o 
  -8   8   4       67.70       48.83     19.55 o 
  -7   8   4      338.89      322.74     31.56 o 
  -6   8   4     2094.52     2136.76     61.21 o 
  -5   8   4      707.62      570.46     65.86 o 
  -4   8   4     5143.07     5609.25    195.67 o 
  -3   8   4     1537.94     1610.95     53.19 o 
  -2   8   4    10293.74    10675.11    236.47 o 
  -1   8   4     1647.18     1588.78     49.94 o 
   0   8   4      841.67     1098.90    125.98 o 
   1   8   4      687.91      709.62     25.04 o 
   2   8   4     3634.51     3777.41     87.29 o 
   3   8   4        7.32       12.17     10.83 o 
   4   8   4     1098.85     1332.86     49.05 o 
   5   8   4       67.68       38.48     17.73 o 
   6   8   4      955.38     1004.42     95.44 o 
   7   8   4     1598.84     1554.55    126.30 o 
   8   8   4      206.60      204.87     49.48 o 
   9   8   4      167.90      102.84     60.48 o 
  -9   9   4       86.71       29.50     20.97 o 
  -8   9   4      486.19      593.20     39.41 o 
  -7   9   4     1026.11     1037.97     54.46 o 
  -6   9   4      758.77      781.93     36.13 o 
  -5   9   4      627.89      679.69     37.79 o 
  -4   9   4      278.58      293.89     21.67 o 
  -3   9   4        6.28       -3.88      8.19 o 
  -2   9   4      996.66     1127.05     61.85 o 
  -1   9   4      517.32      542.76     41.17 o 
   0   9   4     1554.90     1673.45     46.83 o 
   1   9   4      433.14      454.75     19.88 o 
   2   9   4      379.23      470.45     23.27 o 
   3   9   4      642.18      501.97     30.21 o 
   4   9   4        0.10       -6.63     13.47 o 
   5   9   4      111.71       79.82     20.57 o 
   6   9   4        0.60      -37.96     30.85 o 
   7   9   4       52.78       13.17     36.96 o 
   8   9   4       98.51       78.33     38.82 o 
   9   9   4      548.28      592.94     75.73 o 
  -9  10   4      144.46      138.63     32.29 o 
  -8  10   4      555.67      515.58     43.39 o 
  -7  10   4       89.91       63.17     21.12 o 
  -6  10   4     1454.50     1506.89     50.84 o 
  -5  10   4     2159.80     2186.14     65.91 o 
  -4  10   4     1061.05     1107.38     36.84 o 
  -3  10   4      594.71      544.70     55.17 o 
  -2  10   4      703.09      702.89     27.72 o 
  -1  10   4     5792.50     5862.07    122.82 o 
   0  10   4     2175.18     2022.86     77.10 o 
   1  10   4       40.09       37.87      7.69 o 
   2  10   4      125.36      192.48     15.32 o 
   3  10   4        8.22       12.22     10.67 o 
   4  10   4        0.02       -3.17     12.95 o 
   5  10   4       44.82       42.88     20.00 o 
   6  10   4     4470.93     4725.05    190.61 o 
   7  10   4     2161.36     2486.00    143.63 o 
   8  10   4        4.28      -19.52     34.00 o 
   9  10   4       11.14      -17.16     39.60 o 
  -9  11   4       45.14       35.29     21.68 o 
  -8  11   4      622.68      649.64     80.75 o 
  -7  11   4      429.41      429.32     70.07 o 
  -6  11   4      208.85      210.93     33.73 o 
  -5  11   4       56.05       53.49     16.30 o 
  -4  11   4      415.31      495.04     22.75 o 
  -3  11   4       35.63       37.79     12.08 o 
  -2  11   4      889.60      947.98     50.12 o 
  -1  11   4       38.19       22.68      8.15 o 
   0  11   4    10321.54    11166.45    224.64 o 
   1  11   4       13.82        7.60      6.81 o 
   2  11   4      200.18      295.31     18.60 o 
   3  11   4      884.22      968.98     34.65 o 
   4  11   4      505.95      586.19     33.00 o 
   5  11   4      666.33      778.16     44.54 o 
   6  11   4       35.60       38.55     29.80 o 
   7  11   4       35.31       -9.92     39.35 o 
   8  11   4      577.81      606.68     73.41 o 
   9  11   4      545.10      684.55     82.42 o 
  -9  12   4      186.55      139.69     30.72 o 
  -8  12   4        4.28      -23.03     21.05 o 
  -7  12   4      450.27      469.36     43.05 o 
  -6  12   4      524.09      524.65     74.37 o 
  -5  12   4      643.23      729.41     35.69 o 
  -4  12   4        9.69        3.93      9.53 o 
  -3  12   4      629.52      603.83     30.90 o 
  -2  12   4     7185.90     7076.39    254.59 o 
  -1  12   4     7072.54     7220.59    151.83 o 
   0  12   4    18288.90    18971.77    368.12 o 
   1  12   4      562.27      623.77     21.88 o 
   2  12   4      148.72      189.63     14.01 o 
   3  12   4      207.44      226.69     18.44 o 
   4  12   4       45.76       37.82     12.50 o 
   5  12   4      902.60      821.49     45.82 o 
   6  12   4      947.32      846.17     86.67 o 
   7  12   4      315.02      360.58     98.69 o 
   8  12   4      138.88       96.87     47.35 o 
   9  12   4        5.85        3.19     43.37 o 
  -9  13   4       32.56       37.17     26.29 o 
  -8  13   4       94.97       87.27     27.26 o 
  -7  13   4      464.15      487.13     41.59 o 
  -6  13   4      826.82      843.75     50.03 o 
  -5  13   4      657.68      664.00     35.05 o 
  -4  13   4        0.58      -10.68      9.14 o 
  -3  13   4       51.02       62.90     17.37 o 
  -2  13   4       14.95        0.55     10.31 o 
  -1  13   4        0.06        1.56      8.74 o 
   0  13   4     6209.87     6952.80    143.27 o 
   1  13   4     3200.95     3280.91     59.16 o 
   2  13   4     1145.39     1262.40     33.70 o 
   3  13   4      416.24      453.08     25.06 o 
   4  13   4       27.64       30.71     12.97 o 
   5  13   4     5475.32     5613.44    120.28 o 
   6  13   4      452.26      441.53     65.52 o 
   7  13   4      526.82      613.91    107.46 o 
   8  13   4      801.58      588.09     71.74 o 
   9  13   4        2.71        8.71     52.52 o 
  -9  14   4        0.07       18.89     25.33 o 
  -8  14   4        0.22      -10.65     22.45 o 
  -7  14   4       71.51       98.52     25.30 o 
  -6  14   4       35.22       34.65     19.58 o 
  -5  14   4       39.36       17.35     14.55 o 
  -4  14   4       71.21       48.48     12.10 o 
  -3  14   4       63.21       40.64     12.29 o 
  -2  14   4       86.42       75.37     15.93 o 
  -1  14   4     1479.22     1653.78     45.27 o 
   0  14   4     2938.83     3167.40     62.45 o 
   1  14   4       21.63       14.48      8.25 o 
   2  14   4        9.11       -5.15      7.95 o 
   3  14   4      477.34      591.71     26.84 o 
   4  14   4      206.51      126.67     26.03 o 
   5  14   4       22.69       37.71     22.22 o 
   6  14   4        6.70       -9.98     28.75 o 
   7  14   4     1888.51     1984.36    114.15 o 
   8  14   4      564.86      598.97     72.90 o 
   9  14   4      109.22       30.50     60.23 o 
  -9  15   4      323.63      351.87     40.66 o 
  -8  15   4      276.71      282.81     37.84 o 
  -7  15   4      144.14      132.00     45.66 o 
  -6  15   4     1673.43     1771.87     71.40 o 
  -5  15   4       17.40       26.03     14.84 o 
  -4  15   4     1937.63     1905.77     72.50 o 
  -3  15   4     1095.33     1215.65     43.74 o 
  -2  15   4       86.21       53.58     14.40 o 
  -1  15   4       24.94       17.90     10.27 o 
   0  15   4      359.10      576.37     21.72 o 
   1  15   4      352.36      399.74     19.35 o 
   2  15   4      191.00      217.23     16.09 o 
   3  15   4      115.32      147.75     16.87 o 
   4  15   4     1024.95     1087.43     45.70 o 
   5  15   4     3768.56     3658.39    109.59 o 
   6  15   4      101.83       69.75     34.30 o 
   7  15   4       59.92       44.38     33.49 o 
   8  15   4      786.90      788.88     83.52 o 
   9  15   4       46.52       31.67     57.23 o 
  -9  16   4        4.09        3.88     26.32 o 
  -8  16   4      400.74      428.16     54.59 o 
  -7  16   4      503.54      468.54     42.77 o 
  -6  16   4      186.69      123.43     32.00 o 
  -5  16   4      351.80      345.17     33.33 o 
  -4  16   4       16.70       40.94     34.95 o 
  -3  16   4        6.11       -5.63     12.01 o 
  -2  16   4     1020.29     1038.22     45.65 o 
  -1  16   4       17.76       20.71     10.46 o 
   0  16   4      769.27      807.65     27.06 o 
   1  16   4       44.99       84.54     11.89 o 
   2  16   4      122.90      113.15     12.88 o 
   3  16   4        5.98       16.36     11.71 o 
   4  16   4      371.91      364.91     27.68 o 
   5  16   4        5.49       12.07     21.66 o 
   6  16   4      847.34      742.93     62.27 o 
   7  16   4     1172.60     1153.33     93.17 o 
   8  16   4       19.18       43.30     53.87 o 
   9  16   4       80.11      157.94     68.49 o 
  -9  17   4        4.07       -7.31     32.49 o 
  -8  17   4       28.54      -10.14     23.94 o 
  -7  17   4     1049.54     1082.77     64.85 o 
  -6  17   4     1833.62     1763.21    102.69 o 
  -5  17   4     1897.90     1926.11     74.90 o 
  -4  17   4       54.75       49.54     18.35 o 
  -3  17   4      260.07      252.99     49.15 o 
  -2  17   4       69.72       61.35     16.25 o 
  -1  17   4       12.80       20.25     10.96 o 
   0  17   4       82.16       78.82     11.52 o 
   1  17   4     2772.06     2922.95     60.83 o 
   2  17   4     1500.69     1531.14     38.51 o 
   3  17   4      478.98      439.97     26.60 o 
   4  17   4      179.64      175.32     21.93 o 
   5  17   4     8005.55     7828.62    190.82 o 
   6  17   4      170.59      221.59     39.26 o 
   7  17   4       41.09       20.23     34.12 o 
   8  17   4     1335.30     1579.95    148.94 o 
   9  17   4       41.34       17.40     58.93 o 
  -9  18   4        8.66        4.21     28.98 o 
  -8  18   4      538.62      547.42     50.19 o 
  -7  18   4      375.58      355.33     44.29 o 
  -6  18   4      324.34      342.48     37.67 o 
  -5  18   4      582.78      595.93     54.28 o 
  -4  18   4        3.85        3.69     16.81 o 
  -3  18   4      834.43      840.23     53.71 o 
  -2  18   4     1795.10     1634.36     72.09 o 
  -1  18   4        0.02       -2.07     11.80 o 
   0  18   4       12.51        4.57      9.12 o 
   1  18   4      158.76      191.95     16.39 o 
   2  18   4        3.74        8.60     11.86 o 
   3  18   4      170.55      156.24     19.65 o 
   4  18   4      100.90      117.36     19.57 o 
   5  18   4        0.02        6.52     23.62 o 
   6  18   4       70.48       85.23     32.24 o 
   7  18   4      190.08      215.86     50.02 o 
   8  18   4      300.29      314.99     76.99 o 
  -9  19   4       15.47       56.06     30.05 o 
  -8  19   4      282.43      252.52     41.33 o 
  -7  19   4       51.66       68.46     41.87 o 
  -6  19   4      457.22      388.39     63.07 o 
  -5  19   4       35.03       31.38     20.50 o 
  -4  19   4      638.50      619.77     44.75 o 
  -3  19   4        7.91        4.91     16.62 o 
  -2  19   4     1893.53     1832.75    103.99 o 
  -1  19   4       77.02       93.20     12.87 o 
   0  19   4    13227.37    13178.91    220.44 o 
   1  19   4     2932.89     2730.72     59.69 o 
   2  19   4     3069.06     3276.93     77.30 o 
   3  19   4       65.28       38.03     14.49 o 
   4  19   4      445.75      439.16     31.34 o 
   5  19   4     1499.15     1394.46     81.39 o 
   6  19   4       20.67       56.55     30.31 o 
   7  19   4      282.71      352.34    158.88 o 
   8  19   4      192.73      152.83     66.15 o 
  -8  20   4       97.88      109.16     33.19 o 
  -7  20   4      402.65      429.57     44.97 o 
  -6  20   4       24.38       32.16     23.89 o 
  -5  20   4       56.59       74.21     24.16 o 
  -4  20   4        9.61       -5.58     17.34 o 
  -3  20   4     3457.00     3324.18    134.16 o 
  -2  20   4        0.14      -10.53     16.21 o 
  -1  20   4       72.96       57.53     13.98 o 
   0  20   4      815.91      756.75     31.01 o 
   1  20   4      465.09      485.31     25.56 o 
   2  20   4        0.81      -11.35     14.97 o 
   3  20   4      852.96      763.60     34.48 o 
   4  20   4     1782.66     1831.40     62.13 o 
   5  20   4     2361.68     2359.51    106.14 o 
   6  20   4     1781.28     1821.07    103.12 o 
   7  20   4       99.21      159.42     51.34 o 
   8  20   4       38.58        8.83     60.64 o 
  -8  21   4       64.50       50.06     31.06 o 
  -7  21   4      404.99      461.30     55.65 o 
  -6  21   4      664.75      772.54     56.62 o 
  -5  21   4      291.57      240.65     34.37 o 
  -4  21   4     1091.81     1068.08     62.27 o 
  -3  21   4       58.62       38.22     21.31 o 
  -2  21   4       75.19       19.70     19.01 o 
  -1  21   4       12.09        6.55     11.38 o 
   0  21   4      715.34      707.19     31.58 o 
   1  21   4       67.91       45.58     12.77 o 
   2  21   4     1395.30     1389.20     67.87 o 
   3  21   4      355.10      393.97     35.16 o 
   4  21   4        3.58        4.09     17.53 o 
   5  21   4     1093.76     1169.11     76.95 o 
   6  21   4      112.28       41.83     31.08 o 
   7  21   4      219.60      274.97     88.31 o 
   8  21   4      172.22      182.06     75.05 o 
  -8  22   4       17.89       -8.88     29.39 o 
  -7  22   4      110.74       78.92     38.08 o 
  -6  22   4      122.22       63.63     26.99 o 
  -5  22   4      242.11      162.86     31.29 o 
  -4  22   4      547.93      571.65     47.25 o 
  -3  22   4     2085.36     1928.01     77.58 o 
  -2  22   4       17.83       -1.29     20.63 o 
  -1  22   4        0.92       12.87     12.53 o 
   0  22   4      123.53      138.77     21.86 o 
   1  22   4     1120.20     1187.29     51.14 o 
   2  22   4     3805.01     3993.95     96.83 o 
   3  22   4      947.72      965.30     40.37 o 
   4  22   4      237.96      229.32     27.91 o 
   5  22   4      518.52      537.94     54.34 o 
   6  22   4      215.54       94.14     45.21 o 
   7  22   4      683.91      700.44     84.85 o 
   8  22   4      111.11      184.69     73.14 o 
  -8  23   4      601.66      606.60     93.37 o 
  -7  23   4      823.44      709.44     93.79 o 
  -6  23   4      193.70      167.09     34.07 o 
  -5  23   4      104.02       91.12     28.10 o 
  -4  23   4     2532.25     2649.99     97.99 o 
  -3  23   4      488.81      452.42     42.16 o 
  -2  23   4      522.23      458.65     54.40 o 
  -1  23   4      275.68      302.65     34.96 o 
   0  23   4        8.20       12.23     14.10 o 
   1  23   4       88.63       84.50     15.63 o 
   2  23   4       20.15       29.71     12.77 o 
   3  23   4      178.08      139.06     19.14 o 
   4  23   4     1344.54     1369.13     61.98 o 
   5  23   4     2517.50     2562.26    116.02 o 
   6  23   4      286.84      424.40     63.79 o 
   7  23   4      565.03      471.99     73.05 o 
   8  23   4      564.77      408.51    172.01 o 
  -8  24   4        5.53       42.69     33.65 o 
  -7  24   4      203.84      183.03     38.23 o 
  -6  24   4      701.40      700.93     97.37 o 
  -5  24   4       45.60       44.48     25.56 o 
  -4  24   4     1640.33     1534.80     80.02 o 
  -3  24   4     4279.73     4051.15    127.72 o 
  -2  24   4     1410.58     1193.87    104.93 o 
  -1  24   4     1144.62     1022.33     52.73 o 
   0  24   4     1843.73     1934.13     54.51 o 
   1  24   4      688.43      669.46     32.91 o 
   2  24   4      500.97      528.82     36.08 o 
   3  24   4     1589.13     1641.98     52.82 o 
   4  24   4       60.01       49.74     20.69 o 
   5  24   4      366.62      410.07     66.82 o 
   6  24   4      175.58      141.29     53.01 o 
   7  24   4      321.10      402.68     69.62 o 
   8  24   4      387.68      414.81     92.72 o 
  -8  25   4       72.68       19.84     33.14 o 
  -7  25   4      239.94      279.39     49.48 o 
  -6  25   4        2.44      -13.19     26.18 o 
  -5  25   4       64.83       44.41     26.50 o 
  -4  25   4       86.99      105.51     28.00 o 
  -3  25   4       43.26       72.17     24.26 o 
  -2  25   4      201.46      169.95     39.99 o 
  -1  25   4     1198.89     1149.20     46.66 o 
   0  25   4     2656.41     2394.89    104.36 o 
   1  25   4      735.29      790.96     36.43 o 
   2  25   4     1602.40     1660.25     52.16 o 
   3  25   4    10720.78    10655.52    183.99 o 
   4  25   4      341.33      397.99     33.50 o 
   5  25   4      325.60      263.66     61.52 o 
   6  25   4       73.03       87.11     45.18 o 
   7  25   4      245.96      222.75     60.81 o 
  -7  26   4        6.78       14.46     30.38 o 
  -6  26   4        8.64       21.33     27.48 o 
  -5  26   4      527.77      429.89     46.87 o 
  -4  26   4      810.13      752.39     68.35 o 
  -3  26   4     1443.94     1326.57     74.86 o 
  -2  26   4        0.21       -2.32     20.98 o 
  -1  26   4     3478.80     3520.65     92.03 o 
   0  26   4      855.55      855.28     42.62 o 
   1  26   4     1725.74     1721.52     52.64 o 
   2  26   4      608.22      686.59     35.09 o 
   3  26   4       78.56       98.90     18.81 o 
   4  26   4        3.87        3.64     17.44 o 
   5  26   4      238.28      184.00     36.84 o 
   6  26   4      252.25      295.96     61.17 o 
   7  26   4       11.50       50.25     80.19 o 
  -7  27   4      303.79      283.90     85.20 o 
  -6  27   4       26.98        0.05     29.69 o 
  -5  27   4      296.03      328.32     44.59 o 
  -4  27   4      141.07      178.92     34.35 o 
  -3  27   4       24.79       32.81     24.11 o 
  -2  27   4      160.80      245.79     58.72 o 
  -1  27   4     1741.08     1717.48     61.44 o 
   0  27   4       56.33       50.11     18.10 o 
   1  27   4      174.50      135.29     19.51 o 
   2  27   4     2952.69     2934.90     71.41 o 
   3  27   4     1981.48     2084.47     62.44 o 
   4  27   4      135.59      110.75     24.90 o 
   5  27   4      438.83      457.16     49.11 o 
   6  27   4      114.28       25.55     45.72 o 
   7  27   4       13.60       38.77     57.55 o 
  -7  28   4        1.68      -16.57     32.03 o 
  -6  28   4        4.72      -33.60     27.26 o 
  -5  28   4      295.69      246.85     40.74 o 
  -4  28   4      416.79      386.67     54.15 o 
  -3  28   4       35.74       78.15     28.60 o 
  -2  28   4      909.98      762.89     97.86 o 
  -1  28   4     1032.03     1079.07     49.32 o 
   0  28   4       39.38       43.98     18.92 o 
   1  28   4      101.27      102.92     18.48 o 
   2  28   4      301.27      367.79     28.73 o 
   3  28   4     2556.78     2454.47     67.81 o 
   4  28   4      246.35      240.42     31.25 o 
   5  28   4      117.37       79.35     25.89 o 
   6  28   4        9.32       13.84     43.92 o 
   7  28   4      161.93      153.22     72.39 o 
  -7  29   4       20.00       35.71     34.91 o 
  -6  29   4      183.57      180.69     40.98 o 
  -5  29   4      217.05      204.58     39.07 o 
  -4  29   4      262.44      330.80     56.23 o 
  -3  29   4        0.40       -2.01     23.22 o 
  -2  29   4      403.24      457.15     39.67 o 
  -1  29   4       43.77       60.00     18.94 o 
   0  29   4        2.02       -0.88     18.17 o 
   1  29   4      368.62      306.32     31.07 o 
   2  29   4     2957.92     2905.79     73.42 o 
   3  29   4       59.78       23.39     17.91 o 
   4  29   4      858.35      803.40     57.98 o 
   5  29   4        1.43       37.27     23.68 o 
   6  29   4        8.38       68.21     49.13 o 
   7  29   4      389.71      323.39    146.30 o 
  -7  30   4       29.17        8.74     34.39 o 
  -6  30   4       18.25       37.69     34.52 o 
  -5  30   4      343.82      210.95     42.31 o 
  -4  30   4       74.33      140.64     35.47 o 
  -3  30   4      348.23      352.31     47.09 o 
  -2  30   4     1803.76     1838.05     99.49 o 
  -1  30   4       34.65        5.53     17.56 o 
   0  30   4      169.48      136.79     24.22 o 
   1  30   4      560.81      542.34     37.99 o 
   2  30   4      254.30      293.58     27.90 o 
   3  30   4      302.22      344.51     35.07 o 
   4  30   4       46.30       42.74     22.98 o 
   5  30   4      330.25      308.01     37.71 o 
   6  30   4        2.22       47.14     48.36 o 
  -6  31   4        3.15        5.52     33.51 o 
  -5  31   4     1039.29     1070.02     77.64 o 
  -4  31   4      795.45      686.27     62.84 o 
  -3  31   4     1246.70     1201.19     79.83 o 
  -2  31   4      430.91      473.87     50.63 o 
  -1  31   4      208.32      214.87     30.21 o 
   0  31   4      277.57      282.75     33.44 o 
   1  31   4      410.89      379.46     39.83 o 
   2  31   4       52.21       62.03     22.31 o 
   3  31   4     1047.52     1075.56     59.36 o 
   4  31   4      881.95      827.81     54.44 o 
   5  31   4       11.90       34.80     39.13 o 
   6  31   4        0.02        4.32     32.12 o 
  -6  32   4       82.05       88.75     58.69 o 
  -5  32   4        7.66      -28.52     28.97 o 
  -4  32   4       39.24       42.70     31.77 o 
  -3  32   4      180.03      186.93     47.43 o 
  -2  32   4      132.94      150.82     34.01 o 
  -1  32   4      272.27      305.66     29.98 o 
   0  32   4      209.20      228.41     35.77 o 
   1  32   4        0.01       -0.70     19.06 o 
   2  32   4      368.01      394.57     39.36 o 
   3  32   4        9.62        5.83     20.61 o 
   4  32   4      502.49      427.71     55.34 o 
   5  32   4       44.27       74.89     28.95 o 
   6  32   4      287.05      388.38     78.61 o 
  -6  33   4       20.08       66.70     38.49 o 
  -5  33   4       74.18       68.13     37.21 o 
  -4  33   4      292.47      378.29     69.84 o 
  -3  33   4      636.60      558.99     58.51 o 
  -2  33   4        1.74       -1.88     23.88 o 
  -1  33   4     2787.17     2756.18     80.30 o 
   0  33   4       54.93      123.44     26.53 o 
   1  33   4      528.94      531.92     39.41 o 
   2  33   4        0.53        8.97     24.59 o 
   3  33   4      908.07      892.93     60.29 o 
   4  33   4        3.51      -10.62     22.84 o 
   5  33   4       13.45        0.71     24.90 o 
  -5  34   4      403.77      427.05     58.10 o 
  -4  34   4      438.99      481.18     57.78 o 
  -3  34   4      876.56     1013.04     98.08 o 
  -2  34   4       19.48       24.22     26.99 o 
  -1  34   4      658.20      668.25     45.24 o 
   0  34   4       20.90      -12.50     20.22 o 
   1  34   4        1.29       21.19     19.48 o 
   2  34   4      161.62      106.93     44.15 o 
   3  34   4       14.79       -9.13     23.64 o 
   4  34   4      609.04      497.25     45.17 o 
   5  34   4      232.66      259.50     37.55 o 
  -5  35   4       15.12      -17.07     34.94 o 
  -4  35   4      768.24      886.32    148.57 o 
  -3  35   4      199.86      225.91     45.60 o 
  -2  35   4       54.88       46.99     30.54 o 
  -1  35   4      261.66      342.83     38.96 o 
   0  35   4       38.30       50.59     23.70 o 
   1  35   4      819.73      842.81     85.73 o 
   2  35   4       58.12       43.98     43.65 o 
   3  35   4       19.90       11.82     45.59 o 
   4  35   4       54.50       74.66     29.06 o 
   5  35   4       70.60       79.56     28.83 o 
  -5  36   4      171.97       94.05     51.60 o 
  -4  36   4      350.81      367.13     65.68 o 
  -3  36   4      364.00      306.29     60.01 o 
  -2  36   4        2.69       25.12     30.72 o 
  -1  36   4        2.56       14.44     22.80 o 
   0  36   4      369.56      305.50     51.19 o 
   1  36   4      311.18      355.37     45.52 o 
   2  36   4      160.28      159.65     36.03 o 
   3  36   4      390.31      428.77     51.11 o 
   4  36   4      916.16     1084.22    126.80 o 
  -4  37   4      922.28     1130.21    102.70 o 
  -3  37   4        1.82       -9.58     43.65 o 
  -2  37   4      199.24      168.82     40.32 o 
  -1  37   4       13.20      -10.36     22.84 o 
   0  37   4       55.09       72.13     27.66 o 
   1  37   4       66.83       69.63     30.62 o 
   2  37   4        5.26        3.34     25.61 o 
   3  37   4      297.58      283.92     43.90 o 
   4  37   4       26.15       57.23     31.85 o 
  -4  38   4      141.90       87.69     52.28 o 
  -3  38   4     1480.19     1623.10    172.69 o 
  -2  38   4      207.43      283.51     47.22 o 
  -1  38   4      392.69      530.10     44.49 o 
   0  38   4      577.17      593.40     54.92 o 
   1  38   4      225.13      205.08     40.91 o 
   2  38   4      139.90      130.34     35.36 o 
   3  38   4        9.57       -3.96     28.87 o 
  -3  39   4       25.69       16.90     48.02 o 
  -2  39   4      101.34       36.39     42.60 o 
  -1  39   4       82.80      101.52     43.04 o 
   0  39   4     1455.72     1925.97    102.38 o 
   1  39   4      287.17      288.89     90.21 o 
   2  39   4        2.57       17.50     30.64 o 
   3  39   4      202.90      272.33     44.06 o 
  -2  40   4      142.11       96.10     91.82 o 
  -1  40   4       22.85       12.88     33.33 o 
   0  40   4       50.59       34.80     33.27 o 
   1  40   4       60.65       69.69     33.42 o 
   2  40   4        3.50       40.52     32.19 o 
  -1  41   4        0.10      -32.57     58.90 o 
   0  41   4        9.03       20.60     30.13 o 
   1  41   4      816.13      930.74     72.82 o 
 -10   1   5      229.80      216.21     55.49 o 
  -9   1   5      883.05      807.12    108.62 o 
  -8   1   5        0.61      -10.47     23.32 o 
  -7   1   5      181.58      223.01     31.06 o 
  -6   1   5     2874.93     2908.77     92.29 o 
  -5   1   5     6019.54     6018.04    162.18 o 
  -4   1   5       93.06       86.87     15.36 o 
  -3   1   5     2778.47     3247.86    116.19 o 
  -2   1   5      406.82      370.38     64.78 o 
  -1   1   5     1773.01     1599.54    129.57 o 
   0   1   5        0.25        5.94      7.16 o 
   2   1   5     3048.75     3095.30     63.66 o 
   3   1   5      303.62      244.61     52.69 o 
   4   1   5        1.73       21.85     14.09 o 
   5   1   5     1407.49     1376.94     72.98 o 
   6   1   5     3466.86     3338.37    115.94 o 
   7   1   5      511.13      434.09     72.16 o 
   8   1   5      451.41      293.20    120.30 o 
   9   1   5      363.13      343.66     76.66 o 
 -10   2   5       20.21      -44.74     38.95 o 
  -9   2   5       44.85       55.29     35.54 o 
  -8   2   5        0.06      -29.64     24.18 o 
  -7   2   5      117.67      102.12     23.94 o 
  -6   2   5     1474.42     1479.34     62.86 o 
  -5   2   5        0.50      -10.52     13.82 o 
  -4   2   5      307.04      310.87     27.16 o 
  -3   2   5      787.87      777.44     43.36 o 
  -2   2   5      181.49      132.32     30.01 o 
  -1   2   5      222.46      119.88     46.37 o 
   0   2   5        9.72       20.58      8.10 o 
   1   2   5      714.34      754.27     47.53 o 
   2   2   5      430.93      460.68     26.78 o 
   3   2   5      366.38      510.29     36.27 o 
   4   2   5        5.17       -7.66     12.41 o 
   5   2   5        3.74      -15.39     20.57 o 
   6   2   5      358.35      412.39     44.94 o 
   7   2   5      254.95      320.06     63.44 o 
   8   2   5        5.30        4.52     40.32 o 
   9   2   5      176.35      193.56    148.11 o 
 -10   3   5      702.76      721.73     88.21 o 
  -9   3   5      256.36      216.99     45.85 o 
  -8   3   5       45.50       36.72     28.81 o 
  -7   3   5     1183.89     1171.62     65.27 o 
  -6   3   5     2035.99     2071.91    112.44 o 
  -5   3   5       98.13      112.78     19.50 o 
  -4   3   5      593.32      614.08     25.42 o 
  -3   3   5       43.54       30.75     15.03 o 
  -2   3   5       65.37       17.81     21.45 o 
  -1   3   5        4.48      -23.48     12.64 o 
   0   3   5      824.43      836.07     32.00 o 
   1   3   5      696.92      473.44     97.81 o 
   2   3   5    10536.77    10708.27    202.69 o 
   3   3   5     2707.70     2891.89    128.14 o 
   4   3   5       25.25       24.54     12.93 o 
   5   3   5      576.31      617.95     51.15 o 
   6   3   5      156.70      106.27     31.50 o 
   7   3   5      383.95      195.09     55.52 o 
   8   3   5        1.83       34.42     50.17 o 
   9   3   5      680.11      552.18     92.07 o 
 -10   4   5       22.70       55.69     45.62 o 
  -9   4   5       31.16       50.93     34.56 o 
  -8   4   5      827.21      909.03    125.31 o 
  -7   4   5        1.46       -8.92     18.81 o 
  -6   4   5        9.52       16.97     15.87 o 
  -5   4   5      124.76       43.54     35.87 o 
  -4   4   5     3653.88     3700.22     83.53 o 
  -3   4   5     2982.81     3028.23     78.63 o 
  -2   4   5     4538.69     4594.92    177.95 o 
  -1   4   5     2194.70     2168.67     52.00 o 
   0   4   5     3510.57     3311.10    103.69 o 
   1   4   5      657.20      651.56     46.51 o 
   2   4   5     1217.52     1231.68     28.78 o 
   3   4   5      201.83      279.53     28.86 o 
   4   4   5     2647.28     2812.90     79.54 o 
   5   4   5     3416.90     3342.25    138.97 o 
   6   4   5     2135.82     2191.92    168.85 o 
   7   4   5      195.14      215.82     81.64 o 
   8   4   5       69.22       35.90     66.35 o 
   9   4   5      140.36      141.01    160.20 o 
  -9   5   5      963.20      931.50     83.61 o 
  -8   5   5     1234.12     1513.55    132.54 o 
  -7   5   5      187.90      171.90     33.78 o 
  -6   5   5      465.49      444.45     39.53 o 
  -5   5   5       31.55        6.91     13.25 o 
  -4   5   5        0.93       -3.18      9.62 o 
  -3   5   5     1421.47     1646.55     74.13 o 
  -2   5   5      216.15      190.45     17.46 o 
  -1   5   5      167.47      136.18     13.48 o 
   0   5   5        0.26        6.20      8.89 o 
   1   5   5       20.06        8.72      8.18 o 
   2   5   5      578.43      715.70     21.57 o 
   3   5   5       41.83       59.77     16.01 o 
   4   5   5     2230.22     2207.33     67.73 o 
   5   5   5     1174.36     1224.35    137.20 o 
   6   5   5      201.35      210.63     39.43 o 
   7   5   5       54.21      -21.68     36.86 o 
   8   5   5      441.24      614.20     90.08 o 
   9   5   5      789.57      990.55    118.08 o 
  -9   6   5      573.82      472.09     60.62 o 
  -8   6   5      248.32      239.46     41.89 o 
  -7   6   5      466.58      481.06     48.46 o 
  -6   6   5      227.59      190.72     27.24 o 
  -5   6   5      139.10      121.61     38.65 o 
  -4   6   5     3076.75     3089.02     69.01 o 
  -3   6   5    14771.59    15295.09    333.44 o 
  -2   6   5        3.01        7.06     10.77 o 
  -1   6   5       29.04       27.73      7.00 o 
   0   6   5      443.17      316.32     31.21 o 
   1   6   5     5573.13     5186.64    128.16 o 
   2   6   5     6940.81     7500.21    137.29 o 
   3   6   5      939.05     1131.24     45.64 o 
   4   6   5       18.59       21.07     16.32 o 
   5   6   5      939.48     1243.27     79.47 o 
   6   6   5      524.30      438.78     54.62 o 
   7   6   5      608.01      568.55    106.18 o 
   8   6   5      413.45      435.48     78.83 o 
   9   6   5      342.76      347.27     80.08 o 
  -9   7   5       26.82      -19.74     31.39 o 
  -8   7   5      254.89      294.01     44.16 o 
  -7   7   5      890.69      997.73     84.51 o 
  -6   7   5     1016.44      959.15     61.39 o 
  -5   7   5      118.00       20.89     35.98 o 
  -4   7   5      757.78      894.95     34.82 o 
  -3   7   5    46207.32    47535.50    991.86 o 
  -2   7   5     2265.39     2341.13     64.03 o 
  -1   7   5      939.06     1102.03     38.22 o 
   0   7   5      676.66      667.49     62.15 o 
   1   7   5      623.55      762.56     37.87 o 
   2   7   5      260.99      359.51     19.15 o 
   3   7   5     1139.15     1100.64     45.22 o 
   4   7   5        6.34       18.86     16.64 o 
   5   7   5       29.30       12.95     20.47 o 
   6   7   5       33.49       61.43     46.17 o 
   7   7   5        0.72      -22.60     32.02 o 
   8   7   5      484.94      436.22     78.69 o 
   9   7   5      151.55      112.66     51.48 o 
  -9   8   5       92.96       67.90     46.71 o 
  -8   8   5      231.94      213.83     41.12 o 
  -7   8   5       42.89        5.75     23.86 o 
  -6   8   5     2207.38     2145.75     90.42 o 
  -5   8   5      276.32       76.90     72.80 o 
  -4   8   5      475.60      514.62     28.50 o 
  -3   8   5    19199.53    20499.87    516.29 o 
  -2   8   5     1777.82     1999.76     49.60 o 
  -1   8   5       17.43       18.51     12.55 o 
   0   8   5      330.13      415.40     44.34 o 
   1   8   5     2705.27     2746.33     72.10 o 
   2   8   5      721.03      803.51     28.36 o 
   3   8   5      117.67      117.29     17.41 o 
   4   8   5      232.36      211.76     25.40 o 
   5   8   5      641.06      613.61     49.75 o 
   6   8   5      610.21      622.98     78.01 o 
   7   8   5      293.32      277.13     61.16 o 
   8   8   5     1525.49     1487.38    135.66 o 
   9   8   5     1240.44     1452.24    116.92 o 
  -9   9   5      204.85      215.52     47.52 o 
  -8   9   5      324.14      327.70     48.36 o 
  -7   9   5      702.92      745.25     62.34 o 
  -6   9   5        0.21        0.87     18.43 o 
  -5   9   5        7.69       -5.73     14.26 o 
  -4   9   5      284.01      304.77     57.14 o 
  -3   9   5    10062.13    10481.73    277.73 o 
  -2   9   5     2276.68     2462.47     66.17 o 
  -1   9   5     1581.90     1897.88     56.02 o 
   0   9   5    20258.47    20479.79    441.31 o 
   1   9   5      904.29      844.18     34.00 o 
   2   9   5      256.07      293.15     17.64 o 
   3   9   5       67.18       94.54     17.54 o 
   4   9   5     2824.97     2879.83    146.89 o 
   5   9   5       51.98       64.64     24.68 o 
   6   9   5      703.57      777.77    150.58 o 
   7   9   5        6.23      -26.29     32.82 o 
   8   9   5       30.47       32.08     37.69 o 
   9   9   5        3.75      -51.25     38.18 o 
  -9  10   5      122.45      131.91     62.10 o 
  -8  10   5      320.10      361.05     51.65 o 
  -7  10   5      748.16      669.09     39.13 o 
  -6  10   5      275.41      245.48     34.71 o 
  -5  10   5      332.20      214.59     94.80 o 
  -4  10   5       11.05       13.64     12.46 o 
  -3  10   5     2218.72     2285.26     64.58 o 
  -2  10   5       31.74       66.93     12.14 o 
  -1  10   5       22.89       -0.82      8.47 o 
   0  10   5     4129.65     4384.82    114.49 o 
   1  10   5        0.15       12.15      9.32 o 
   2  10   5       42.27       50.62     10.41 o 
   3  10   5     6354.12     6271.29    140.36 o 
   4  10   5      394.97      382.17     44.22 o 
   5  10   5      263.84      320.16     38.67 o 
   6  10   5      230.70      162.22     48.27 o 
   7  10   5        0.35        8.84     30.57 o 
   8  10   5      750.65      851.82     86.93 o 
   9  10   5      112.80       81.46     48.37 o 
  -9  11   5       10.05      -21.40     33.79 o 
  -8  11   5     3091.63     3378.53    224.57 o 
  -7  11   5     1047.60     1061.71     90.48 o 
  -6  11   5      449.73      428.03     32.28 o 
  -5  11   5      139.16      112.05     18.06 o 
  -4  11   5      266.53      273.76     48.64 o 
  -3  11   5     1257.31     1013.09     69.62 o 
  -2  11   5      287.32      223.97     25.36 o 
  -1  11   5       26.21       32.17     13.82 o 
   0  11   5     5284.52     5445.61    120.81 o 
   1  11   5     1382.75     1665.04     62.70 o 
   2  11   5       22.98       10.09     12.69 o 
   3  11   5      460.07      569.91     34.45 o 
   4  11   5     8058.70     7884.69    174.08 o 
   5  11   5     3354.92     3258.82    111.61 o 
   6  11   5       46.38       78.93     43.19 o 
   7  11   5      132.20      101.02     43.49 o 
   8  11   5       23.23       40.50     38.82 o 
   9  11   5       49.75       34.41     45.03 o 
  -9  12   5     1017.91     1062.35     89.91 o 
  -8  12   5       79.43       87.04     22.91 o 
  -7  12   5      995.82      996.77     73.49 o 
  -6  12   5       55.47       59.20     33.56 o 
  -5  12   5      271.33      272.05     33.96 o 
  -4  12   5      137.74       85.58     45.32 o 
  -3  12   5      201.92      205.81     35.27 o 
  -2  12   5     3872.66     3949.74    503.38 o 
  -1  12   5      758.60      626.03     26.91 o 
   0  12   5      363.95      415.14     27.45 o 
   1  12   5      883.56      904.43     21.90 o 
   2  12   5      866.95      902.60     37.35 o 
   3  12   5     1118.09     1046.40     43.05 o 
   4  12   5       30.10       12.42     14.24 o 
   5  12   5      717.66      754.65     51.27 o 
   6  12   5      427.68      307.71     49.28 o 
   7  12   5      181.84       78.11     44.16 o 
   8  12   5      153.76      162.80     49.97 o 
   9  12   5       99.64      115.48     53.27 o 
  -9  13   5      432.69      433.81     60.66 o 
  -8  13   5     1076.31     1042.25     57.02 o 
  -7  13   5     1018.70      969.99     73.63 o 
  -6  13   5       62.11       66.51     26.06 o 
  -5  13   5      153.33      120.17     21.38 o 
  -4  13   5      133.44       33.56     30.21 o 
  -3  13   5      397.03      370.00     31.67 o 
  -2  13   5      114.79      112.96     48.19 o 
  -1  13   5    14746.55    14901.51    331.53 o 
   0  13   5      348.69      385.97     28.37 o 
   1  13   5      668.59      650.81     28.33 o 
   2  13   5     1166.53     1315.53     35.32 o 
   3  13   5     2866.50     2682.62     68.19 o 
   4  13   5        4.37        0.30     13.82 o 
   5  13   5    16264.70    16427.69    345.83 o 
   6  13   5       57.15       85.84     34.87 o 
   7  13   5      103.10       42.67     36.16 o 
   8  13   5       37.34       40.98     40.39 o 
   9  13   5      559.02      452.28    103.26 o 
  -9  14   5      588.43      563.38    108.69 o 
  -8  14   5        1.79      -12.51     40.20 o 
  -7  14   5       26.16       -8.28     26.10 o 
  -6  14   5      104.83      135.70     31.39 o 
  -5  14   5     3024.91     2971.24     93.63 o 
  -4  14   5     1063.79      928.95     83.16 o 
  -3  14   5      482.23      138.14     58.54 o 
  -2  14   5     1469.50     1644.55     59.03 o 
  -1  14   5      751.60      605.04     42.20 o 
   0  14   5        0.40        7.89     10.55 o 
   1  14   5      236.74      274.49     18.59 o 
   2  14   5      176.21      147.71     14.38 o 
   3  14   5      143.99      179.38     19.35 o 
   4  14   5      207.14      206.68     29.44 o 
   5  14   5      536.43      558.54     71.60 o 
   6  14   5      498.57      467.44     73.85 o 
   7  14   5       23.88       13.64     33.87 o 
   8  14   5       16.33       49.50     42.36 o 
   9  14   5      188.33      279.12     82.27 o 
  -9  15   5        1.25       12.35     23.56 o 
  -8  15   5      951.51     1156.78    109.29 o 
  -7  15   5      565.34      706.48     66.08 o 
  -6  15   5        4.41       25.12     26.06 o 
  -5  15   5      185.93      146.86     42.21 o 
  -4  15   5      431.64      330.06     51.14 o 
  -2  15   5     2154.49     2203.24     70.71 o 
  -1  15   5      449.86      486.77     27.72 o 
   0  15   5        5.07        6.75     10.16 o 
   1  15   5       94.36       65.28     11.37 o 
   2  15   5     1950.93     2030.02     45.64 o 
   3  15   5       88.87       71.35     15.60 o 
   4  15   5      235.55      249.86     29.22 o 
   5  15   5     3505.44     3639.53    109.97 o 
   6  15   5      359.02      425.82     55.28 o 
   7  15   5       77.64       46.23     53.62 o 
   8  15   5        8.48        6.85     39.00 o 
   9  15   5      196.96      104.75     77.65 o 
  -9  16   5      134.22      127.29     32.63 o 
  -8  16   5       76.98       48.26     37.61 o 
  -7  16   5       16.66       42.38     31.93 o 
  -6  16   5      640.66      662.01     61.00 o 
  -5  16   5      906.06      956.14     67.52 o 
  -4  16   5      141.31      135.98     21.47 o 
  -3  16   5        1.53        6.78     10.95 o 
  -2  16   5     1413.10     1414.37     57.43 o 
  -1  16   5     1682.06     1713.81     49.10 o 
   0  16   5      630.40      628.62     49.67 o 
   1  16   5      413.20      383.75     19.36 o 
   2  16   5        1.75       -7.34      9.40 o 
   3  16   5      109.25       74.25     13.81 o 
   4  16   5      167.67      164.03     26.46 o 
   5  16   5      523.02      582.33     62.52 o 
   6  16   5      233.17      175.10     44.79 o 
   7  16   5        9.37       79.15     38.54 o 
   8  16   5       56.32      -18.54     37.09 o 
  -9  17   5       14.18       37.54     26.93 o 
  -8  17   5      335.45      306.37     54.56 o 
  -7  17   5       58.59       75.84     35.57 o 
  -6  17   5      273.82      252.91     41.20 o 
  -5  17   5        0.44      -22.60     13.63 o 
  -4  17   5        0.07        4.32     11.60 o 
  -3  17   5      751.70      738.93     44.90 o 
  -2  17   5      982.89     1025.03     49.66 o 
  -1  17   5       69.12       45.55     13.48 o 
   0  17   5     5279.73     5702.68    128.64 o 
   1  17   5      560.52      531.23     25.44 o 
   2  17   5     1468.83     1576.83     43.51 o 
   3  17   5     1154.69     1195.27     40.48 o 
   4  17   5     6189.77     6071.50    125.51 o 
   5  17   5      152.55      164.01     30.26 o 
   6  17   5       27.26      -27.57     26.77 o 
   7  17   5      318.74      234.00     55.71 o 
   8  17   5        1.92      -40.63     47.66 o 
  -9  18   5      491.97      525.26     72.15 o 
  -8  18   5      176.33      126.68     50.32 o 
  -7  18   5      192.41      282.71     48.61 o 
  -6  18   5     1461.00     1490.44     62.42 o 
  -5  18   5     1568.53     1618.07     53.36 o 
  -4  18   5       44.18       30.56     16.35 o 
  -3  18   5      107.27       44.12     17.37 o 
  -2  18   5     2993.78     2752.26    129.65 o 
  -1  18   5      226.12      245.54     44.13 o 
   0  18   5     2158.48     2248.91     56.90 o 
   1  18   5      169.79      193.24     16.64 o 
   2  18   5     1413.05     1412.71     40.66 o 
   3  18   5     3216.60     3081.98     67.93 o 
   4  18   5       36.51       29.07     17.40 o 
   5  18   5      430.77      460.07     57.51 o 
   6  18   5       21.83       22.00     32.37 o 
   7  18   5      256.53      328.83     55.90 o 
   8  18   5       25.39       27.99     54.14 o 
  -8  19   5      165.72      107.72     45.74 o 
  -7  19   5        2.67        6.25     29.20 o 
  -6  19   5      407.68      470.68     59.37 o 
  -5  19   5      445.62      470.25     37.56 o 
  -4  19   5       17.59       -3.27     15.65 o 
  -3  19   5      175.33      198.07     35.33 o 
  -2  19   5      396.85      438.72     41.97 o 
  -1  19   5      417.98      423.93     52.98 o 
   0  19   5      942.36      893.05     35.30 o 
   1  19   5        0.03        6.95     10.27 o 
   2  19   5     1204.66     1175.27     37.71 o 
   3  19   5      320.84      311.66     22.27 o 
   4  19   5       51.54       45.91     17.90 o 
   5  19   5       83.99       77.00     27.81 o 
   6  19   5      162.05      118.02     59.39 o 
   7  19   5        0.10       -5.06     36.41 o 
   8  19   5        0.16      -41.53     61.01 o 
  -8  20   5       45.92      -19.79     33.33 o 
  -7  20   5      461.26      434.11     66.66 o 
  -6  20   5      375.65      334.12     41.97 o 
  -5  20   5        2.96        3.74     18.14 o 
  -4  20   5      446.86      476.25     55.43 o 
  -3  20   5     1809.02     1798.43     80.85 o 
  -2  20   5      366.43      287.76     36.65 o 
  -1  20   5     1346.38     1104.65    191.68 o 
   0  20   5      178.99      239.22     18.06 o 
   1  20   5      352.31      409.53     25.23 o 
   2  20   5     1310.65     1310.30     42.85 o 
   3  20   5     1021.07      905.67     36.71 o 
   4  20   5      446.42      439.52     36.52 o 
   5  20   5       44.99       69.76     32.21 o 
   6  20   5      213.17      151.80     38.83 o 
   7  20   5      272.79      236.41    142.04 o 
   8  20   5        5.92      -39.50     49.53 o 
  -8  21   5       20.33      -12.11     35.00 o 
  -7  21   5       44.32       53.80     35.74 o 
  -6  21   5      294.02      295.76     34.40 o 
  -5  21   5      967.55     1020.56     58.92 o 
  -4  21   5      154.32      107.44     25.38 o 
  -3  21   5      721.89      693.04     75.35 o 
  -2  21   5      655.00      602.20     52.08 o 
  -1  21   5      133.34       82.64     31.62 o 
   0  21   5      406.41      439.20     24.78 o 
   1  21   5     1532.17     1558.33     45.44 o 
   2  21   5      284.04      279.06     22.06 o 
   3  21   5      909.22      881.87     38.96 o 
   4  21   5     1314.11     1463.45     53.26 o 
   5  21   5      370.11      305.85     35.58 o 
   6  21   5      746.72      732.22     67.07 o 
   7  21   5       15.11       79.98     56.86 o 
   8  21   5      135.37      174.22     69.96 o 
  -8  22   5        0.06        1.73     40.65 o 
  -7  22   5      108.83      124.74     26.72 o 
  -6  22   5      365.17      385.59     39.64 o 
  -5  22   5     1201.09     1095.29     62.87 o 
  -4  22   5       59.73       29.87     21.11 o 
  -3  22   5       43.03       60.19     22.29 o 
  -2  22   5      180.72      164.77     50.81 o 
  -1  22   5      635.40      563.08     68.58 o 
   0  22   5      693.06      753.03     32.55 o 
   1  22   5      253.90      251.43     38.62 o 
   2  22   5       17.37       17.76     13.08 o 
   3  22   5      941.31     1004.11     42.04 o 
   4  22   5      418.15      407.11     30.15 o 
   5  22   5     1384.35     1405.77     77.76 o 
   6  22   5      871.85      815.01     69.19 o 
   7  22   5      192.49      147.44     78.16 o 
   8  22   5      135.91      105.29    110.51 o 
  -8  23   5       35.90       54.56     43.45 o 
  -7  23   5      646.61      552.47     95.97 o 
  -6  23   5       15.98       50.92     24.38 o 
  -5  23   5      259.45      197.48     40.41 o 
  -4  23   5       88.42       86.37     25.06 o 
  -3  23   5     4425.32     4119.16    125.31 o 
  -2  23   5        6.72       28.89     32.20 o 
  -1  23   5      167.90      182.19     34.31 o 
   0  23   5      893.51      864.52     38.76 o 
   1  23   5     2024.54     1970.34     52.38 o 
   2  23   5     1490.13     1420.14     47.32 o 
   3  23   5     2826.85     2773.92     68.11 o 
   4  23   5      172.44      153.19     22.54 o 
   5  23   5      257.44      167.10     35.23 o 
   6  23   5     1661.64     1788.74    125.85 o 
   7  23   5       40.80        3.94     54.65 o 
  -8  24   5        0.11       28.99     45.33 o 
  -7  24   5      353.06      332.34     38.57 o 
  -6  24   5       41.55       38.64     25.81 o 
  -5  24   5      460.77      384.56     40.31 o 
  -4  24   5      362.44      270.79     35.61 o 
  -3  24   5      671.45      610.50     52.86 o 
  -2  24   5     3042.82     2907.65    117.67 o 
  -1  24   5     1609.07     1728.45     89.16 o 
   0  24   5     1075.36     1014.88     43.56 o 
   1  24   5      421.07      399.22     26.87 o 
   2  24   5      173.81      151.25     19.21 o 
   3  24   5      779.94      678.13     51.08 o 
   4  24   5     1858.60     1719.68     69.20 o 
   5  24   5      619.84      575.10     47.61 o 
   6  24   5      702.48      761.56    104.32 o 
   7  24   5      360.04      301.67     78.18 o 
  -7  25   5      279.42      271.31     37.12 o 
  -6  25   5      573.39      555.22     50.44 o 
  -5  25   5      220.19      179.97     33.03 o 
  -4  25   5      284.09      228.39     50.57 o 
  -3  25   5     1735.29     1780.18     82.78 o 
  -2  25   5      555.65      682.66     62.19 o 
  -1  25   5     1644.69     1913.85    100.39 o 
   0  25   5      804.79      821.67     40.11 o 
   1  25   5     4120.57     3821.69     86.03 o 
   2  25   5     1042.71      973.97     43.62 o 
   3  25   5       54.68       68.72     16.80 o 
   4  25   5       39.50       39.66     18.28 o 
   5  25   5      229.13      217.32     28.79 o 
   6  25   5     2745.36     2849.68    165.34 o 
   7  25   5       34.01       44.16     58.91 o 
  -7  26   5       58.00       51.79     32.23 o 
  -6  26   5      246.11      220.52     37.44 o 
  -5  26   5      229.90      256.89     38.03 o 
  -4  26   5     1560.70     1879.10    110.90 o 
  -3  26   5      109.49      112.94     27.12 o 
  -2  26   5      940.54      853.01     69.72 o 
  -1  26   5     2582.98     2391.59    111.65 o 
   0  26   5     1134.91     1136.05     48.71 o 
   1  26   5      923.91     1007.21     42.42 o 
   2  26   5     1102.94     1218.08     48.71 o 
   3  26   5      152.39      146.15     21.12 o 
   4  26   5      506.46      527.83     38.19 o 
   5  26   5        0.05       -3.60     19.63 o 
   6  26   5        0.07       25.11     44.00 o 
   7  26   5      116.94      139.12     73.75 o 
  -7  27   5       29.88       40.42     29.51 o 
  -6  27   5       80.82      100.93     31.97 o 
  -5  27   5      365.04      392.79     44.59 o 
  -4  27   5       80.70       23.43     30.73 o 
  -3  27   5      226.89      265.95     38.03 o 
  -2  27   5      244.89      264.38     43.80 o 
  -1  27   5        0.38      -36.42     26.24 o 
   0  27   5      341.01      353.63     29.25 o 
   1  27   5       20.40       16.60     15.87 o 
   2  27   5      643.78      552.99     36.29 o 
   3  27   5      172.56      161.51     22.85 o 
   4  27   5      128.55       86.83     22.92 o 
   5  27   5        1.96      -22.48     20.44 o 
   6  27   5      223.98      257.74     60.56 o 
   7  27   5      363.40      416.98     76.23 o 
  -7  28   5       17.67        6.27     29.62 o 
  -6  28   5      409.93      350.81     44.80 o 
  -5  28   5        2.98        9.11     27.05 o 
  -4  28   5     1106.46     1004.35    122.81 o 
  -3  28   5        4.23        8.65     24.59 o 
  -2  28   5      113.94      131.21     31.64 o 
  -1  28   5        0.54       24.97     30.91 o 
   0  28   5     2007.29     2101.74     86.50 o 
   1  28   5      384.88      427.27     32.65 o 
   2  28   5      169.55      131.28     21.69 o 
   3  28   5      817.39      809.47     52.01 o 
   4  28   5      643.70      604.98     45.97 o 
   5  28   5       28.85       26.78     22.74 o 
   6  28   5       70.55       27.16     32.36 o 
  -7  29   5        3.24       -5.47     29.64 o 
  -6  29   5       58.83       53.01     31.78 o 
  -5  29   5       38.25       59.05     31.20 o 
  -4  29   5        6.91        1.39     26.87 o 
  -3  29   5       29.64       30.29     34.38 o 
  -2  29   5       10.91      -23.78     21.36 o 
  -1  29   5      416.07      428.57     43.72 o 
   0  29   5      924.84      915.93     47.81 o 
   1  29   5      774.18      677.65     40.71 o 
   2  29   5      913.48      851.90     43.51 o 
   3  29   5       37.84       16.08     18.22 o 
   4  29   5       37.62       12.24     23.18 o 
   5  29   5      345.84      311.37     39.68 o 
   6  29   5      211.02      209.15     43.94 o 
  -6  30   5      133.74      116.39     39.04 o 
  -5  30   5        0.57        6.50     29.11 o 
  -4  30   5     1176.43     1337.77     81.10 o 
  -3  30   5       46.05       41.85     29.14 o 
  -2  30   5        7.02       11.39     26.57 o 
  -1  30   5       86.88      110.35     22.06 o 
   0  30   5     1037.07     1150.36     71.32 o 
   1  30   5     1091.78     1235.03     53.62 o 
   2  30   5     2464.27     2694.92     82.26 o 
   3  30   5       16.21       12.40     18.50 o 
   4  30   5       71.07       33.65     24.92 o 
   5  30   5      240.43      216.75     35.36 o 
   6  30   5      108.16      161.21     38.59 o 
  -6  31   5      141.80      101.63     36.75 o 
  -5  31   5      529.95      486.54    103.22 o 
  -4  31   5        0.06      -19.34     27.45 o 
  -3  31   5      358.81      296.46     43.84 o 
  -2  31   5      145.34       90.82     32.26 o 
  -1  31   5       66.29       58.59     20.18 o 
   0  31   5       39.48       39.82     19.69 o 
   1  31   5       13.18       -0.12     18.19 o 
   2  31   5       31.04       29.41     20.50 o 
   3  31   5       37.29       62.83     23.85 o 
   4  31   5      280.61      252.06     36.91 o 
   5  31   5      206.54      166.23     35.84 o 
   6  31   5      143.92      137.68     46.59 o 
  -6  32   5      115.18      104.20     47.34 o 
  -5  32   5      120.31      124.73     68.63 o 
  -4  32   5     1333.64     1493.48     90.15 o 
  -3  32   5      678.92      709.55     74.19 o 
  -2  32   5        8.87       14.55     27.39 o 
  -1  32   5        0.79        4.47     33.09 o 
   0  32   5     1372.37     1480.03     71.48 o 
   1  32   5     2382.87     2687.76     82.78 o 
   2  32   5      559.22      607.36     52.14 o 
   3  32   5       23.04      -11.08     26.23 o 
   4  32   5      282.52      226.10     39.96 o 
   5  32   5       33.21       -0.26     25.99 o 
  -5  33   5       55.06       62.95     37.26 o 
  -4  33   5       91.39       76.80     48.87 o 
  -3  33   5      425.50      378.21     51.07 o 
  -2  33   5      251.09      183.93     52.33 o 
  -1  33   5       70.22       45.14     21.44 o 
   0  33   5      436.19      470.04     37.56 o 
   1  33   5       48.14       49.13     21.56 o 
   2  33   5      296.34      277.75     44.89 o 
   3  33   5      130.11      143.28     31.91 o 
   4  33   5       33.08       26.44     26.97 o 
   5  33   5        3.03        7.95     29.54 o 
  -5  34   5      136.31      128.94     41.63 o 
  -4  34   5       12.64       14.73     33.98 o 
  -3  34   5      228.35      225.12     43.70 o 
  -2  34   5      646.71      729.28     66.71 o 
  -1  34   5      273.89      224.18     40.53 o 
   0  34   5     1379.34     1520.40    121.58 o 
   1  34   5      605.60      667.51     44.15 o 
   2  34   5       81.69      116.48     30.53 o 
   3  34   5      214.90      223.17     37.76 o 
   4  34   5       32.92       25.72     27.99 o 
   5  34   5      200.89      185.69     37.26 o 
  -5  35   5        0.97        4.53     34.84 o 
  -4  35   5      110.60      152.25     42.36 o 
  -3  35   5      527.76      503.89     67.00 o 
  -2  35   5       40.03       70.12     36.43 o 
  -1  35   5      177.23       95.71     40.63 o 
   0  35   5       43.32       -8.83     20.69 o 
   1  35   5      450.81      503.17     39.84 o 
   2  35   5     2242.77     2485.13    145.14 o 
   3  35   5      356.97      371.11     61.99 o 
   4  35   5      144.25      129.76     47.00 o 
  -4  36   5       28.43       74.72     40.85 o 
  -3  36   5      235.00      235.69     50.20 o 
  -2  36   5      162.31      162.14     42.91 o 
  -1  36   5        5.01        6.99     30.29 o 
   0  36   5      127.27      152.14     29.58 o 
   1  36   5       13.99       -9.79     21.52 o 
   2  36   5       11.62       20.21     27.15 o 
   3  36   5      467.37      390.48     48.26 o 
   4  36   5      513.41      508.31     74.13 o 
  -4  37   5       59.65       72.09     40.52 o 
  -3  37   5      740.91      697.79     81.40 o 
  -2  37   5      905.07      931.69    154.83 o 
  -1  37   5      347.86      496.71     62.45 o 
   0  37   5       92.61       88.54     26.01 o 
   1  37   5      144.69      185.80     36.37 o 
   2  37   5      114.47      126.48     32.95 o 
   3  37   5      175.63      131.91     53.82 o 
  -3  38   5      665.63      531.43     74.48 o 
  -2  38   5        1.13       -3.84     44.06 o 
  -1  38   5      997.80     1056.10     79.24 o 
   0  38   5       89.49       40.78     25.43 o 
   1  38   5       86.25       93.29     36.44 o 
   2  38   5        5.47        3.42     28.93 o 
   3  38   5      123.93       87.38     45.73 o 
  -2  39   5      839.87      981.47     97.85 o 
  -1  39   5       70.01       79.72     38.22 o 
   0  39   5       26.03       20.12     26.19 o 
   1  39   5      228.22      228.04     39.67 o 
   2  39   5      131.55       96.27     34.17 o 
  -1  40   5      425.12      511.12     60.30 o 
   0  40   5        1.26       -1.27     27.40 o 
   1  40   5        1.41       18.19     30.72 o 
  -9   0   6       57.70       34.70     50.36 o 
  -8   0   6     1112.97     1134.75    100.44 o 
  -7   0   6      640.20      721.73     71.42 o 
  -6   0   6     1586.86     1645.88    121.91 o 
  -5   0   6       20.60       31.44     20.21 o 
  -4   0   6     4485.98     4439.09    125.53 o 
  -3   0   6     1741.26     1776.05    142.01 o 
  -2   0   6      650.95      585.34     85.57 o 
  -1   0   6     3986.91     4012.48    160.56 o 
   0   0   6     6381.08     6295.84    202.47 o 
   1   0   6        0.09       -4.78     18.99 o 
   2   0   6      232.42      225.24     37.31 o 
   3   0   6       79.38       69.13     15.73 o 
   5   0   6      953.40      952.58     87.76 o 
   6   0   6       82.92       52.72     41.21 o 
   7   0   6      181.43      147.18     76.30 o 
   8   0   6     1018.24     1048.74    164.07 o 
   9   0   6       26.20      -54.17     66.28 o 
  -9   1   6       58.55       59.21     36.15 o 
  -8   1   6       99.77       74.59     31.66 o 
  -7   1   6      282.74      224.49     31.94 o 
  -6   1   6       79.45       42.05     19.19 o 
  -5   1   6      452.57      453.85     32.14 o 
  -4   1   6       71.81       50.95     10.32 o 
  -3   1   6      263.58      350.44     49.81 o 
  -2   1   6     1221.33     1348.19    235.83 o 
  -1   1   6     2329.47     2125.78     89.30 o 
   0   1   6     1013.31     1005.84     26.06 o 
   1   1   6     2707.64     2821.77    122.15 o 
   2   1   6     4098.08     4375.83     99.39 o 
   3   1   6      506.80      430.27     21.89 o 
   4   1   6       29.92       -7.68     13.52 o 
   5   1   6        5.55       39.34     22.38 o 
   6   1   6       98.92      118.87     32.27 o 
   7   1   6       22.60       -8.02     39.55 o 
   8   1   6       38.49      -18.14     42.43 o 
   9   1   6      118.28      115.01     66.23 o 
  -9   2   6      411.41      557.82     91.42 o 
  -8   2   6      973.49      988.48     73.61 o 
  -7   2   6      101.36       71.63     26.58 o 
  -6   2   6      354.93      388.28     39.24 o 
  -5   2   6       41.35       36.14     15.96 o 
  -4   2   6     2378.35     2431.96     54.91 o 
  -3   2   6      874.55     1007.75     82.51 o 
  -1   2   6     6028.39     5512.76    167.57 o 
   0   2   6     3089.93     2731.40     51.35 o 
   1   2   6      210.10      289.61     54.82 o 
   2   2   6       61.32       59.87     13.53 o 
   3   2   6     1899.89     2057.76     62.61 o 
   4   2   6     1076.41     1090.83     73.76 o 
   5   2   6     1910.92     2042.39     87.87 o 
   6   2   6       74.67       52.99     27.44 o 
   7   2   6        0.38       -1.30     42.35 o 
   8   2   6      449.43      390.79     76.85 o 
   9   2   6      192.58      204.64     72.59 o 
  -9   3   6       67.12       18.29     32.62 o 
  -8   3   6      351.15      384.46     68.24 o 
  -7   3   6      123.10      127.96     34.78 o 
  -6   3   6      227.51      238.23     39.40 o 
  -5   3   6      492.21      485.58     35.13 o 
  -4   3   6     1025.26      982.22     33.11 o 
  -3   3   6       65.53       33.53     64.33 o 
  -2   3   6     1474.33     1343.30    141.60 o 
  -1   3   6      404.98      404.37     85.44 o 
   0   3   6      241.54      203.80     16.08 o 
   1   3   6     1637.30     1562.72     68.93 o 
   2   3   6     1151.51     1247.67     43.05 o 
   3   3   6        0.02        0.11     11.31 o 
   4   3   6      493.54      411.87     46.85 o 
   5   3   6       15.72       10.01     22.91 o 
   6   3   6     1155.05     1091.04    149.79 o 
   7   3   6        9.88       30.13     39.10 o 
   8   3   6      200.63      121.36     54.30 o 
   9   3   6        1.72       -4.99     50.19 o 
  -9   4   6        0.82       38.69     32.90 o 
  -8   4   6     1984.29     2205.23    103.29 o 
  -7   4   6      103.42      110.48     28.20 o 
  -6   4   6      513.56      500.30     85.29 o 
  -5   4   6      213.33      210.94     24.25 o 
  -4   4   6        0.04        4.18      9.13 o 
  -3   4   6       51.40      115.64     49.41 o 
  -2   4   6       10.96       -4.34     15.87 o 
  -1   4   6      922.03     1027.21     63.43 o 
   0   4   6        9.69        1.54      8.17 o 
   1   4   6     1532.66     1406.91     53.10 o 
   2   4   6     9663.29    10184.63    225.11 o 
   3   4   6      462.23      375.97     27.51 o 
   4   4   6     3690.89     3530.80    126.54 o 
   5   4   6     1616.42     1765.08     85.78 o 
   6   4   6      181.37      223.25     50.85 o 
   7   4   6      626.83      617.25    125.87 o 
   8   4   6       46.78       -4.04     43.31 o 
   9   4   6      484.43      504.38     92.30 o 
  -9   5   6      351.65      254.56     58.76 o 
  -8   5   6      222.58      269.81     48.82 o 
  -7   5   6       39.67        4.53     23.38 o 
  -6   5   6      288.99      249.95     35.93 o 
  -5   5   6      160.65      152.45     22.02 o 
  -4   5   6      215.58      203.26     15.77 o 
  -3   5   6    13074.19    13715.72    422.78 o 
  -2   5   6      780.32      894.16     29.98 o 
  -1   5   6        0.25        6.15     11.84 o 
   0   5   6      562.62      548.08     23.79 o 
   1   5   6      477.39      631.18     38.71 o 
   2   5   6     3028.41     3223.16     86.74 o 
   3   5   6      278.20      319.57     29.55 o 
   4   5   6     1799.34     1896.78     74.54 o 
   5   5   6     2017.20     1952.88     86.12 o 
   6   5   6     2471.62     2637.17    107.43 o 
   7   5   6      320.28      228.90    149.71 o 
   8   5   6      158.44      100.21     64.85 o 
   9   5   6      106.18       58.69     57.23 o 
  -9   6   6      617.76      621.56     67.65 o 
  -8   6   6      420.84      423.02     51.48 o 
  -7   6   6      570.92      526.19     50.71 o 
  -6   6   6       43.64       33.80     20.62 o 
  -5   6   6     1011.34     1111.62     49.71 o 
  -4   6   6      214.61      257.10     23.99 o 
  -3   6   6        2.72       -3.58     10.07 o 
  -2   6   6      270.73      275.46     23.04 o 
  -1   6   6     1145.41     1153.55     32.02 o 
   0   6   6       25.73       50.57     12.19 o 
   1   6   6       40.60       10.17     10.09 o 
   2   6   6     2693.99     2711.98     70.30 o 
   3   6   6     1763.80     1739.10     65.75 o 
   4   6   6     4062.87     3968.16    120.54 o 
   5   6   6       81.35       14.94     31.69 o 
   6   6   6      924.27      900.29     66.03 o 
   7   6   6     1079.15      969.75    106.94 o 
   8   6   6        0.14      -35.77     41.68 o 
   9   6   6     1665.71     1834.28    163.88 o 
  -9   7   6        6.43       11.08     31.04 o 
  -8   7   6        2.18      -14.13     25.01 o 
  -7   7   6      166.85      185.64     52.36 o 
  -6   7   6        0.17        9.56     19.22 o 
  -5   7   6        7.51       13.14     14.66 o 
  -4   7   6      467.11      633.06     36.72 o 
  -3   7   6     1979.78     1917.86     58.84 o 
  -2   7   6     1425.09     1443.73     36.48 o 
  -1   7   6     1809.93     1870.01     42.75 o 
   0   7   6       91.63       91.70     17.44 o 
   1   7   6       84.75      102.39     30.28 o 
   2   7   6      229.71      215.66     20.27 o 
   3   7   6      220.40      274.62     23.13 o 
   4   7   6     1820.48     1881.17     97.28 o 
   5   7   6     2594.71     2507.30    120.89 o 
   6   7   6      505.94      500.95     62.41 o 
   7   7   6      183.05      101.40     46.10 o 
   8   7   6      220.43      167.71    121.23 o 
   9   7   6     1044.15     1086.65    127.35 o 
  -9   8   6      563.31      502.80     61.08 o 
  -8   8   6       44.96       30.57     31.11 o 
  -7   8   6        9.51       12.19     21.49 o 
  -6   8   6     1743.58     1683.38     87.90 o 
  -5   8   6      147.28      140.57     24.09 o 
  -4   8   6     1070.09     1156.45     72.28 o 
  -3   8   6     7583.97     7955.08    165.71 o 
  -2   8   6     8596.05     9221.09    168.07 o 
  -1   8   6       23.18       19.26      9.08 o 
   0   8   6     1344.74     1490.40     57.41 o 
   1   8   6    10995.76    11378.35    235.48 o 
   2   8   6      933.83      812.00     37.80 o 
   3   8   6        3.90       -9.01     13.78 o 
   4   8   6       74.50       97.96     24.78 o 
   5   8   6     2254.43     2267.46     90.61 o 
   6   8   6      553.80      556.63     62.10 o 
   7   8   6      102.78       65.35     46.05 o 
   8   8   6      581.09      611.17     91.27 o 
   9   8   6      682.32      696.17     87.33 o 
  -9   9   6       18.22      -50.95     30.15 o 
  -8   9   6      169.18      142.71     37.54 o 
  -7   9   6     1234.35     1283.29     80.89 o 
  -6   9   6        0.61       -3.00     19.36 o 
  -5   9   6       12.66       24.95     18.90 o 
  -4   9   6     1163.06     1205.16     48.05 o 
  -3   9   6      144.51      130.68     22.13 o 
  -2   9   6    54392.82    57938.47   1069.25 o 
  -1   9   6      586.25      602.66     30.00 o 
   1   9   6      610.01      623.64     34.92 o 
   2   9   6     2384.23     2367.86     61.24 o 
   3   9   6      586.89      543.29     40.84 o 
   4   9   6     4420.87     4142.67    125.51 o 
   5   9   6      272.01      231.44     35.25 o 
   6   9   6      979.20     1062.52     82.93 o 
   7   9   6      132.16      139.97     49.65 o 
   8   9   6       36.86       90.91     54.94 o 
   9   9   6      146.01      141.81     56.56 o 
  -9  10   6       94.98       41.92     38.14 o 
  -8  10   6        1.95       22.17     27.50 o 
  -7  10   6      622.60      630.32     57.00 o 
  -6  10   6      443.54      435.92     73.80 o 
  -5  10   6      130.88      118.80     24.89 o 
  -4  10   6      209.65      129.76     53.80 o 
  -3  10   6     1262.83     1334.79     42.03 o 
  -2  10   6     1075.92     1017.90     53.50 o 
  -1  10   6       14.45        9.63      9.74 o 
   0  10   6      808.59      835.94    103.94 o 
   1  10   6     7565.58     7421.46    144.12 o 
   2  10   6       21.80       16.64     11.23 o 
   3  10   6     1473.37     1414.14     44.70 o 
   4  10   6      311.68      360.06     31.83 o 
   5  10   6        5.73       -1.89     24.19 o 
   6  10   6      288.14      196.08     42.48 o 
   7  10   6       32.44       27.16     60.11 o 
   8  10   6      910.38     1075.20     98.16 o 
   9  10   6      137.97      100.77     54.09 o 
  -9  11   6     1207.44     1300.17     98.28 o 
  -8  11   6       54.32       80.44     34.30 o 
  -7  11   6      751.38      803.59     64.78 o 
  -6  11   6        1.57      -17.69     19.08 o 
  -5  11   6        6.51       -1.33     21.80 o 
  -4  11   6       81.29       34.99     17.23 o 
  -3  11   6     2038.85     2252.88     77.57 o 
  -2  11   6     1822.63     1940.19     83.82 o 
  -1  11   6     1766.27     1620.72    140.87 o 
   0  11   6        0.08       -4.85      9.69 o 
   1  11   6        0.96      -12.47      9.56 o 
   2  11   6      247.08      286.25     14.09 o 
   3  11   6     2686.03     2643.52     64.90 o 
   4  11   6     1294.67     1261.50     57.69 o 
   5  11   6     2266.15     2137.39    120.35 o 
   6  11   6      983.58     1163.35    110.52 o 
   7  11   6       75.34       58.17     36.53 o 
   8  11   6      719.91      828.27     94.55 o 
   9  11   6       16.85       60.56     48.75 o 
  -9  12   6       90.16        5.83     37.05 o 
  -8  12   6        2.77      -38.84     29.23 o 
  -7  12   6      750.04      902.54     70.77 o 
  -6  12   6      348.62      431.01     66.30 o 
  -5  12   6     1196.87     1273.34     65.47 o 
  -4  12   6       38.51       32.90     18.33 o 
  -3  12   6     2286.23     2183.07    107.64 o 
  -2  12   6     2404.92     2401.00     69.03 o 
  -1  12   6      147.04       93.16     41.63 o 
   0  12   6      592.92      617.91     54.97 o 
   1  12   6     3959.83     3946.49     81.40 o 
   2  12   6     2124.33     2056.58     41.54 o 
   3  12   6     2417.74     2296.49     56.65 o 
   4  12   6      729.56      726.78     43.76 o 
   5  12   6     1094.62     1124.64     63.67 o 
   6  12   6      379.52      385.42     55.11 o 
   7  12   6       14.00      -17.50     32.61 o 
   8  12   6       55.47       61.20     44.76 o 
   9  12   6     1092.35      935.30     99.62 o 
  -9  13   6      123.20      149.83     46.54 o 
  -8  13   6      328.62      311.24     49.80 o 
  -7  13   6      178.66      152.17     37.03 o 
  -6  13   6      207.51      176.70     33.58 o 
  -5  13   6       30.44       28.90     20.92 o 
  -4  13   6      666.79      671.87     62.94 o 
  -3  13   6       14.08      -10.41     19.36 o 
  -2  13   6      110.59      122.92     24.46 o 
  -1  13   6      221.63      229.04     34.34 o 
   0  13   6      274.50      275.89     23.44 o 
   1  13   6       77.85       87.85     14.20 o 
   2  13   6       13.61       41.36     10.25 o 
   3  13   6      752.92      678.06     31.41 o 
   4  13   6     1426.88     1474.16     57.75 o 
   5  13   6     1629.73     1475.50     82.20 o 
   6  13   6      411.57      349.64     97.46 o 
   7  13   6       18.65       -1.32     33.00 o 
   8  13   6      902.29      937.98     93.18 o 
  -9  14   6      680.69      654.92     82.32 o 
  -8  14   6      147.09      174.79     43.85 o 
  -7  14   6      691.96      675.00     75.98 o 
  -6  14   6     1943.46     1975.75    137.50 o 
  -5  14   6      755.29      694.41     54.88 o 
  -4  14   6      176.38      155.32     27.17 o 
  -3  14   6      699.88      650.70     60.28 o 
  -2  14   6      100.18       49.86     23.95 o 
  -1  14   6       81.48       80.63     20.01 o 
   0  14   6        0.04       11.19     13.09 o 
   1  14   6     2603.85     2570.15     61.32 o 
   2  14   6     4695.03     4717.97     87.43 o 
   3  14   6     3593.72     3771.87     80.74 o 
   4  14   6      569.28      577.88     37.94 o 
   5  14   6       62.52       33.50     22.46 o 
   6  14   6      115.67      113.86     47.02 o 
   7  14   6       31.59       47.46     36.60 o 
   8  14   6      105.49      227.22     75.38 o 
  -9  15   6      192.87      191.58     96.47 o 
  -8  15   6      427.30      391.20     57.45 o 
  -7  15   6       22.90      -16.40     31.05 o 
  -6  15   6     1408.67     1439.31     99.61 o 
  -5  15   6     2177.24     2415.36    196.16 o 
  -4  15   6      625.95      612.37     81.78 o 
  -3  15   6       76.88      -11.88     24.95 o 
  -2  15   6        3.01       18.20     20.04 o 
  -1  15   6        3.71       17.42     16.84 o 
   0  15   6     3718.80     3860.78     94.85 o 
   1  15   6      793.19      802.84     35.17 o 
   2  15   6      890.94      937.93     31.28 o 
   3  15   6     4456.24     4345.51     90.45 o 
   4  15   6     5363.95     5577.27    127.04 o 
   5  15   6     4852.23     4788.06    158.22 o 
   6  15   6      109.84      100.06     42.77 o 
   7  15   6      278.13      408.65     63.71 o 
   8  15   6      400.99      516.52     90.86 o 
  -9  16   6       53.06       25.97     41.10 o 
  -8  16   6       61.93       19.20     36.79 o 
  -7  16   6      260.22      309.20     58.94 o 
  -6  16   6      354.23      386.04     47.76 o 
  -5  16   6     6011.90     5891.23    188.68 o 
  -4  16   6       13.94       20.37     14.81 o 
  -3  16   6      724.45       -7.06     18.38 o 
  -2  16   6     1047.64        9.77     19.33 o 
  -1  16   6     1053.50     1047.47     49.19 o 
   0  16   6      109.13      114.45     15.81 o 
   1  16   6     3243.08     3142.68     72.65 o 
   2  16   6     1048.86     1110.03     34.53 o 
   3  16   6      447.14      442.51     25.90 o 
   4  16   6        6.61       12.96     16.99 o 
   5  16   6      774.59      706.83     55.57 o 
   6  16   6      521.06      388.77     55.85 o 
   7  16   6        2.94       36.95     37.96 o 
   8  16   6      490.20      464.26     74.17 o 
  -8  17   6      229.84      303.14     51.61 o 
  -7  17   6      324.93      296.58     65.31 o 
  -6  17   6       67.62       84.92     31.50 o 
  -5  17   6     1616.59     1555.23    177.77 o 
  -4  17   6     3001.46     2854.72    108.80 o 
  -3  17   6      130.32       51.24     38.70 o 
  -2  17   6      149.40       93.98     55.20 o 
  -1  17   6       64.14       63.93     16.31 o 
   0  17   6     1226.18     1324.56     60.59 o 
   1  17   6       24.16        9.21     11.16 o 
   2  17   6     1796.61     1670.84     43.85 o 
   3  17   6     1267.40     1217.88     47.32 o 
   4  17   6       13.66        6.52     14.06 o 
   5  17   6      128.95      102.43     28.32 o 
   6  17   6      285.23      212.69     46.86 o 
   7  17   6      627.77      694.67     99.87 o 
   8  17   6      609.88      713.08     86.42 o 
  -8  18   6       24.16        6.25     37.57 o 
  -7  18   6      113.49      157.11     43.20 o 
  -6  18   6      395.40      373.25     58.64 o 
  -5  18   6      207.43      252.31     38.31 o 
  -4  18   6       10.35       12.53     20.60 o 
  -3  18   6     1413.72     1560.17     98.21 o 
  -2  18   6      137.35      187.65     30.19 o 
  -1  18   6      223.89      287.43     33.36 o 
   0  18   6       34.58       27.82     28.15 o 
   1  18   6     1387.70     1315.57     67.31 o 
   2  18   6     2113.35     2044.87     48.96 o 
   3  18   6       39.92       47.21     14.40 o 
   4  18   6       83.97       55.38     16.18 o 
   5  18   6      219.34      209.15     38.63 o 
   6  18   6       61.34       45.21     35.78 o 
   7  18   6      416.45      258.70     55.61 o 
   8  18   6      244.42      278.14     62.63 o 
  -8  19   6      156.01      127.72     43.41 o 
  -7  19   6       69.52       -9.57     29.10 o 
  -6  19   6       16.39       25.41     27.84 o 
  -5  19   6        0.30       28.02     24.58 o 
  -4  19   6      221.08      162.02     41.62 o 
  -3  19   6       29.53       19.67     38.71 o 
  -2  19   6      409.52      411.13     53.12 o 
  -1  19   6      183.10      254.44     33.46 o 
   0  19   6        0.83        6.83     16.54 o 
   1  19   6      145.29      117.04     20.37 o 
   2  19   6     2555.89     2489.87     57.85 o 
   3  19   6     5204.18     5131.31     94.90 o 
   4  19   6      968.95      902.46     50.58 o 
   5  19   6      217.92      237.03     34.91 o 
   6  19   6        2.80       -3.64     31.50 o 
   7  19   6      871.52      988.20     95.39 o 
   8  19   6     1016.37      975.78    201.42 o 
  -8  20   6      137.65      116.86     44.49 o 
  -7  20   6       22.43        5.97     32.21 o 
  -6  20   6        1.26       12.13     27.60 o 
  -5  20   6        2.29       15.84     27.93 o 
  -4  20   6       32.93       44.25     25.77 o 
  -3  20   6     2615.58     2670.87    128.70 o 
  -2  20   6     1401.84     1492.23     95.81 o 
  -1  20   6      228.86      182.94     30.98 o 
   0  20   6      391.21      364.39     57.55 o 
   1  20   6      881.93      867.20     55.95 o 
   2  20   6       27.34       45.48     13.14 o 
   3  20   6      333.19      353.64     25.25 o 
   4  20   6       59.26       78.68     18.16 o 
   5  20   6      480.22      395.51     68.15 o 
   6  20   6      235.71      181.52     54.64 o 
   7  20   6       19.09       38.62     41.25 o 
   8  20   6       28.68       42.50     63.20 o 
  -8  21   6       39.18      -14.26     37.54 o 
  -7  21   6      380.73      156.96     43.50 o 
  -6  21   6      224.95      174.94     47.45 o 
  -5  21   6     2216.55     2181.45    125.69 o 
  -4  21   6       10.51       13.30     25.45 o 
  -3  21   6     4394.64     4453.91    145.54 o 
  -2  21   6     1514.28     1529.68    115.51 o 
  -1  21   6      784.15      755.55     79.42 o 
   0  21   6      286.80      297.00     32.47 o 
   1  21   6     2359.57     2410.64     58.39 o 
   2  21   6      484.42      558.92     30.51 o 
   3  21   6     3204.29     3294.85     74.01 o 
   4  21   6       53.67       45.28     17.50 o 
   5  21   6      186.53      195.62     32.24 o 
   6  21   6      108.75       38.22     42.36 o 
   7  21   6      280.50      295.66     79.36 o 
   8  21   6      242.66      215.37     75.49 o 
  -8  22   6      137.38      176.98     51.70 o 
  -7  22   6       43.26       79.70     58.54 o 
  -6  22   6     1272.23     1120.87    131.15 o 
  -5  22   6     2164.50     2144.27    106.20 o 
  -4  22   6      664.03      740.15     48.95 o 
  -3  22   6     1462.53     1424.91     65.26 o 
  -2  22   6     2075.61     2202.83     95.41 o 
  -1  22   6       91.62       41.37     38.16 o 
   0  22   6        0.72       -6.71     20.66 o 
   1  22   6      280.94      305.83     21.62 o 
   2  22   6      169.38      178.85     19.62 o 
   3  22   6      480.67      503.14     42.47 o 
   4  22   6        9.33       -7.96     16.23 o 
   5  22   6       56.26       76.55     21.16 o 
   6  22   6       37.04       70.62     48.69 o 
   7  22   6       26.85       26.54     76.61 o 
  -8  23   6        0.00       -7.11     38.80 o 
  -7  23   6        1.10       -2.54     33.84 o 
  -6  23   6        7.48      -28.89     28.31 o 
  -5  23   6      715.16      902.54     75.90 o 
  -4  23   6      489.00      514.73     39.62 o 
  -3  23   6      250.14      270.57     31.99 o 
  -2  23   6     8225.02     8628.20    255.45 o 
  -1  23   6      534.62      568.75     69.25 o 
   0  23   6      517.86      578.46     76.03 o 
   1  23   6     2860.66     2864.01     81.26 o 
   2  23   6      127.86      127.75     18.36 o 
   3  23   6       68.60       75.02     23.46 o 
   4  23   6       20.02       20.35     16.16 o 
   5  23   6       33.60       39.97     20.34 o 
   6  23   6       11.17        5.83     45.85 o 
   7  23   6       23.06      -74.64     58.56 o 
  -7  24   6        9.19       49.62     38.58 o 
  -6  24   6       30.94      -15.79     32.38 o 
  -5  24   6        3.84        0.57     29.35 o 
  -4  24   6        1.72      -10.06     27.27 o 
  -3  24   6       27.00       37.30     22.28 o 
  -2  24   6      816.80      714.99     60.62 o 
  -1  24   6     1831.76     1717.01    105.23 o 
   0  24   6    11689.90    11567.89    388.01 o 
   1  24   6     2293.60     2313.16     62.88 o 
   2  24   6     1131.67     1139.13     45.28 o 
   3  24   6       59.83       27.00     16.34 o 
   4  24   6       47.83       25.88     18.37 o 
   5  24   6       14.52        4.90     18.71 o 
   6  24   6       46.37      112.78     56.03 o 
   7  24   6       12.10       60.21     85.46 o 
  -7  25   6      140.27      142.71     47.44 o 
  -6  25   6      326.36      249.54     54.81 o 
  -5  25   6      278.22      332.83     36.19 o 
  -4  25   6      210.60      209.85     30.97 o 
  -3  25   6      584.37      583.49     48.15 o 
  -2  25   6        9.10       -3.66     23.40 o 
  -1  25   6     1029.03      927.39     80.60 o 
   0  25   6      671.91      660.75    132.41 o 
   1  25   6        3.94       15.76     14.35 o 
   2  25   6      159.93      196.94     25.90 o 
   3  25   6     1189.89     1045.99     50.80 o 
   4  25   6      150.60      150.13     34.24 o 
   5  25   6      380.40      311.06     33.92 o 
   6  25   6      173.41      195.31     68.32 o 
   7  25   6      372.71      337.79    125.86 o 
  -7  26   6      170.27       87.05     44.26 o 
  -6  26   6      289.55      218.04     51.67 o 
  -5  26   6       14.17       20.64     20.62 o 
  -4  26   6      132.30       82.95     26.17 o 
  -3  26   6      149.39      159.79     46.98 o 
  -2  26   6       86.56       98.81     33.78 o 
  -1  26   6        1.65        6.59     27.33 o 
   0  26   6      847.54      723.71     67.01 o 
   1  26   6      354.95      315.75     35.65 o 
   2  26   6     1367.09     1177.37     58.03 o 
   3  26   6      696.21      623.64     37.38 o 
   4  26   6       19.08       15.15     18.92 o 
   5  26   6      100.36      186.02     29.31 o 
   6  26   6       45.30       41.63     33.96 o 
   7  26   6      171.00      104.73    102.74 o 
  -7  27   6       26.04       32.78     43.83 o 
  -6  27   6     1072.09     1091.94    133.21 o 
  -5  27   6        2.40       -1.57     23.56 o 
  -4  27   6     1509.75     1385.42     72.49 o 
  -3  27   6     1067.06      963.12    118.67 o 
  -2  27   6     1360.27     1330.22     88.53 o 
  -1  27   6      302.88      327.52     65.73 o 
   0  27   6     1046.71     1096.43     82.47 o 
   1  27   6        0.33        1.91     14.91 o 
   2  27   6      150.46      146.47     21.91 o 
   3  27   6       94.37       74.96     20.05 o 
   4  27   6       35.38       17.53     20.19 o 
   5  27   6     1367.94     1352.40     73.90 o 
   6  27   6      384.46      456.76     57.86 o 
  -7  28   6      188.76       78.31     48.89 o 
  -6  28   6       30.70       94.22     44.14 o 
  -5  28   6        4.72        8.80     24.77 o 
  -4  28   6        0.53       17.88     24.20 o 
  -3  28   6        0.00        6.79     24.02 o 
  -2  28   6      232.60      244.48     44.26 o 
  -1  28   6       82.53      120.22     36.45 o 
   0  28   6      296.50      333.71     79.96 o 
   1  28   6        2.59       23.61     22.06 o 
   2  28   6      228.44      238.40     26.55 o 
   3  28   6       25.99       23.06     17.61 o 
   4  28   6      199.80      139.95     26.81 o 
   5  28   6       71.73       61.82     39.67 o 
   6  28   6       16.23       36.99     33.02 o 
  -6  29   6      225.61      236.29     62.45 o 
  -5  29   6       71.56       43.95     27.58 o 
  -4  29   6        2.58       12.44     25.36 o 
  -3  29   6       57.26       21.91     26.71 o 
  -2  29   6     1028.48     1102.26     83.72 o 
  -1  29   6      621.93      537.30     67.34 o 
   0  29   6      186.56      269.06     48.44 o 
   1  29   6      774.18      760.30     40.88 o 
   2  29   6      518.84      474.99     35.45 o 
   3  29   6      113.82       97.75     22.48 o 
   4  29   6      314.62      348.28     51.39 o 
   5  29   6     1620.97     1694.61     82.21 o 
   6  29   6     1176.52     1252.76    154.52 o 
  -6  30   6       17.00       25.66     42.10 o 
  -5  30   6        6.02        7.56     26.34 o 
  -4  30   6        0.15       19.69     28.05 o 
  -3  30   6      137.63      120.42     37.71 o 
  -2  30   6      175.92      153.49     41.85 o 
  -1  30   6      358.25      254.91     48.30 o 
   0  30   6      245.53      253.49     61.94 o 
   1  30   6      127.13      161.58     23.08 o 
   2  30   6      154.25      130.31     36.22 o 
   3  30   6       13.51      -22.23     17.25 o 
   4  30   6      133.17      119.41     28.72 o 
   5  30   6        1.11      -13.41     24.64 o 
   6  30   6        7.16      -14.22     36.98 o 
  -6  31   6     1079.59     1532.65    129.04 o 
  -5  31   6        0.33       24.42     29.16 o 
  -4  31   6       30.03       34.06     29.75 o 
  -3  31   6       96.15       56.27     31.20 o 
  -2  31   6     1002.44     1080.39     74.30 o 
  -1  31   6      225.17      195.49     61.99 o 
   0  31   6       91.93      201.09     46.09 o 
   1  31   6      639.17      667.35     39.75 o 
   2  31   6       48.71       46.34     20.28 o 
   3  31   6       64.03       32.02     20.48 o 
   4  31   6      269.71      227.41     38.45 o 
   5  31   6      949.23      971.74     65.62 o 
  -5  32   6      248.08      257.91     49.38 o 
  -4  32   6       74.81        7.47     30.18 o 
  -3  32   6      771.74      719.23     70.70 o 
  -2  32   6      580.38      595.08     71.95 o 
  -1  32   6      403.15      444.68     72.02 o 
   0  32   6     1041.38     1093.95     91.21 o 
   1  32   6      185.09      165.56     24.48 o 
   2  32   6        4.28      -27.78     19.32 o 
   3  32   6       38.22       13.14     21.94 o 
   4  32   6      101.72       71.37     28.37 o 
   5  32   6      199.31      117.90     33.07 o 
  -5  33   6        0.05       10.67     32.19 o 
  -4  33   6       83.52       37.84     35.73 o 
  -3  33   6      911.72      847.97     67.77 o 
  -2  33   6      594.24      561.85     58.17 o 
  -1  33   6      131.69      146.03     77.86 o 
   0  33   6      512.35      531.69     68.24 o 
   1  33   6       27.77       90.22     21.46 o 
   2  33   6       28.18       54.53     27.01 o 
   3  33   6       87.45       86.08     30.90 o 
   4  33   6        3.72        1.84     42.69 o 
   5  33   6      961.34      942.75     66.27 o 
  -5  34   6       24.17       31.03     33.26 o 
  -4  34   6       17.67       25.82     32.79 o 
  -3  34   6        6.34       56.07     34.19 o 
  -2  34   6      192.20      185.63     43.89 o 
  -1  34   6      294.21      355.72     59.11 o 
   0  34   6      452.19      519.38     70.26 o 
   1  34   6      364.10      436.77     53.86 o 
   2  34   6        1.08       14.10     21.15 o 
   3  34   6       38.11       58.41     29.87 o 
   4  34   6      339.83      395.39     53.47 o 
  -4  35   6       47.46       40.19     36.20 o 
  -3  35   6      577.58      537.09     60.19 o 
  -2  35   6     1495.70     1505.50    151.34 o 
  -1  35   6       70.40       36.45     42.11 o 
   0  35   6      100.76       56.08     44.11 o 
   1  35   6       46.98       52.96     22.35 o 
   2  35   6      321.62      260.57     32.17 o 
   3  35   6      458.87      487.71     50.77 o 
   4  35   6       41.97       70.21     32.50 o 
  -4  36   6        2.58      -17.96     34.62 o 
  -3  36   6      651.95      793.54     94.13 o 
  -2  36   6        1.13       77.10     38.54 o 
  -1  36   6      194.52      198.79     44.91 o 
   0  36   6       76.41      139.40     55.55 o 
   1  36   6      202.98      177.89     27.36 o 
   2  36   6      159.62      172.86     50.20 o 
   3  36   6      419.07      346.44     45.32 o 
  -3  37   6      673.11      661.37     67.36 o 
  -2  37   6      688.44      579.01     85.53 o 
  -1  37   6      117.92      123.29     49.45 o 
   0  37   6       99.77       72.50     40.10 o 
   1  37   6      237.36      176.58     30.66 o 
   2  37   6       33.02      -16.97     26.74 o 
   3  37   6       26.04       22.41     29.07 o 
  -2  38   6      339.35      332.35     80.50 o 
  -1  38   6        9.86      -41.73     42.98 o 
   0  38   6      282.78      224.72     51.51 o 
   1  38   6       27.60       93.09     44.49 o 
   2  38   6        4.56       -3.53     27.64 o 
  -1  39   6      140.84       86.89     50.21 o 
   0  39   6      168.79      129.65     47.84 o 
   1  39   6      134.39      175.70     55.18 o 
  -9   1   7       16.04       46.46     36.78 o 
  -8   1   7      256.81      184.60     66.92 o 
  -7   1   7        0.38      -24.66     18.69 o 
  -6   1   7        7.94        8.03     18.67 o 
  -5   1   7      208.44      179.94     21.58 o 
  -4   1   7      908.01      906.19     26.66 o 
  -3   1   7      618.23      519.98    146.55 o 
  -2   1   7     1731.12     1759.58     80.18 o 
  -1   1   7       54.81       68.14     19.44 o 
   0   1   7        0.01        5.08      7.34 o 
   1   1   7      546.04      615.17     90.66 o 
   2   1   7      473.28      387.70     25.65 o 
   3   1   7      431.66      429.20     48.52 o 
   4   1   7      810.33      856.83     77.30 o 
   5   1   7       52.54       -9.56     21.82 o 
   6   1   7      681.16      548.83     55.18 o 
   7   1   7        2.27      -11.61     42.17 o 
   8   1   7      909.75     1126.90    123.00 o 
   9   1   7      783.21     1101.88    134.74 o 
  -9   2   7       81.22       71.31     38.89 o 
  -8   2   7       67.46       31.07     36.52 o 
  -7   2   7     1030.31      979.55     70.69 o 
  -6   2   7        6.98      -21.33     17.59 o 
  -5   2   7      434.87      459.27     32.09 o 
  -4   2   7      395.10      307.48     16.20 o 
  -3   2   7       84.44      106.70     35.83 o 
  -2   2   7       37.56       17.76     19.02 o 
  -1   2   7        1.27       20.76     15.82 o 
   0   2   7     1474.48     1496.57     34.94 o 
   1   2   7      620.08      464.73     38.38 o 
   2   2   7      225.82      149.95     22.11 o 
   3   2   7      218.11      197.53     33.69 o 
   4   2   7       70.52       12.33     17.61 o 
   5   2   7        7.53       41.66     25.14 o 
   6   2   7       17.13       -6.63     25.74 o 
   7   2   7      284.40      289.09     66.28 o 
   8   2   7      405.50      559.72    104.97 o 
   9   2   7        6.74      -66.58     51.55 o 
  -9   3   7       62.82       52.88     37.73 o 
  -8   3   7     2432.52     2505.68    110.14 o 
  -7   3   7       59.42        8.69     23.17 o 
  -6   3   7     1702.01     1818.73     90.63 o 
  -5   3   7      400.67      446.54     31.92 o 
  -4   3   7     3415.73     3470.13     71.91 o 
  -3   3   7      503.38      440.92     58.77 o 
  -2   3   7      142.01       93.10     27.72 o 
  -1   3   7      517.78      563.08     54.24 o 
   0   3   7       46.68       40.06      9.52 o 
   1   3   7     3253.09     3221.16    169.59 o 
   2   3   7     1598.12     1817.89     55.57 o 
   3   3   7     2453.08     2534.09     79.27 o 
   4   3   7      803.10      754.38     56.39 o 
   5   3   7        0.05        4.18     21.66 o 
   6   3   7     3008.60     2892.01    111.13 o 
   7   3   7      282.92      259.98     90.92 o 
   8   3   7      116.84      192.50     64.92 o 
   9   3   7      871.29      935.00    121.40 o 
  -9   4   7      334.11      369.04     59.02 o 
  -8   4   7       41.40       -5.56     30.40 o 
  -7   4   7      496.12      538.05     54.46 o 
  -6   4   7      396.70      411.28     56.64 o 
  -5   4   7     1457.12     1437.92     56.32 o 
  -4   4   7       50.32       35.29      9.82 o 
  -3   4   7      508.64      524.46     64.23 o 
  -2   4   7     1082.52     1012.50     64.64 o 
  -1   4   7      423.42      466.84     22.54 o 
   0   4   7     1209.83     1242.18     33.75 o 
   1   4   7      738.71      614.25     84.44 o 
   2   4   7     5533.91     5663.96    125.46 o 
   3   4   7        9.68       10.37     13.34 o 
   4   4   7     1078.66      949.49     59.16 o 
   5   4   7      123.79       68.90     28.12 o 
   6   4   7        0.48       21.30     27.93 o 
   7   4   7      231.88      139.37     56.65 o 
   8   4   7       47.53      -32.95     45.88 o 
   9   4   7       17.41       26.57     59.18 o 
  -9   5   7       14.73       21.06     34.29 o 
  -8   5   7      816.83      669.90     68.59 o 
  -7   5   7      119.27      123.56     29.40 o 
  -6   5   7      989.24     1168.41     60.80 o 
  -5   5   7      697.44      696.54     43.95 o 
  -4   5   7      402.98      487.40     32.49 o 
  -3   5   7       71.58       49.25     29.76 o 
  -2   5   7     1226.02     1235.49     50.49 o 
  -1   5   7      157.04      215.67     19.75 o 
   0   5   7     1734.69     1830.98     47.75 o 
   1   5   7       25.92       16.94     10.65 o 
   2   5   7      775.25      779.08     40.79 o 
   3   5   7      296.37      336.48     30.50 o 
   4   5   7        7.56       12.27     21.22 o 
   5   5   7     2496.45     2527.03    170.15 o 
   6   5   7     2658.96     2787.92    109.59 o 
   7   5   7       12.29       64.00     61.12 o 
   8   5   7     1457.57     1669.21    151.98 o 
   9   5   7      564.34      653.07    106.10 o 
  -9   6   7      539.48      573.09     64.20 o 
  -8   6   7      928.52      959.86     74.15 o 
  -7   6   7        7.37        4.42     21.84 o 
  -6   6   7      175.11      137.18     28.44 o 
  -5   6   7      632.26      675.14     44.46 o 
  -4   6   7       52.69       47.80     12.87 o 
  -3   6   7      209.03      119.66     30.77 o 
  -2   6   7       83.59      110.81     35.26 o 
  -1   6   7        1.23        3.67      7.55 o 
   0   6   7      590.15      597.29     27.31 o 
   1   6   7     1659.16     1811.94     66.22 o 
   2   6   7       24.30       13.51     11.54 o 
   3   6   7     2347.46     2319.54    104.24 o 
   4   6   7     1417.80     1319.62     70.84 o 
   5   6   7      993.34      925.62     76.57 o 
   6   6   7        2.59      -14.75     27.14 o 
   7   6   7      350.21      348.39     70.26 o 
   8   6   7      125.81      -23.91     45.63 o 
   9   6   7      371.06      287.10     78.84 o 
  -9   7   7       62.77       98.55     39.14 o 
  -8   7   7      241.35      235.21     42.13 o 
  -7   7   7      161.32      169.71     44.93 o 
  -6   7   7      271.26      319.33     36.71 o 
  -5   7   7      380.35      328.73     32.58 o 
  -4   7   7       35.85        4.94     12.44 o 
  -3   7   7        2.62        2.33     10.03 o 
  -2   7   7      749.32      771.30     47.27 o 
  -1   7   7    12600.75    13385.74    236.28 o 
   0   7   7      363.02      368.24     22.85 o 
   1   7   7        2.70       -7.31      9.61 o 
   2   7   7     1934.94     2064.13     71.20 o 
   3   7   7      378.36      433.80     23.88 o 
   4   7   7      208.67      207.19     32.90 o 
   5   7   7      977.02      977.14     65.67 o 
   6   7   7        5.81      -36.87     22.95 o 
   7   7   7      645.21      622.83     87.50 o 
   8   7   7      701.55      729.78    102.03 o 
   9   7   7        0.28       86.34     60.80 o 
  -9   8   7      728.69      728.09     72.22 o 
  -8   8   7      525.39      524.21     77.48 o 
  -7   8   7        8.97        0.28     22.78 o 
  -6   8   7       13.29       22.31     21.52 o 
  -5   8   7      576.18      676.02     63.64 o 
  -4   8   7     2346.59     2267.80     98.79 o 
  -3   8   7       18.97        0.65      9.13 o 
  -2   8   7     9374.20     9472.50    159.68 o 
  -1   8   7     2289.05     2581.56     60.34 o 
   0   8   7     1313.17     1339.11     47.92 o 
   1   8   7      154.44      101.11     39.76 o 
   2   8   7     1561.33     1300.70     47.37 o 
   3   8   7      758.74      810.80     42.57 o 
   4   8   7      905.28      739.83     53.55 o 
   5   8   7      598.66      545.26     49.98 o 
   6   8   7       60.33       -6.73     27.52 o 
   7   8   7      137.36       98.96     49.74 o 
   8   8   7      759.33      646.69     97.64 o 
  -9   9   7       31.97       46.49     37.09 o 
  -8   9   7      986.50      791.06     69.04 o 
  -7   9   7       34.77       29.42     70.67 o 
  -6   9   7      710.94      652.67     51.80 o 
  -5   9   7     2763.14     2780.38     99.44 o 
  -4   9   7      573.31      606.90     40.13 o 
  -3   9   7      596.89      594.14     36.74 o 
  -2   9   7     9388.62     9398.75    171.20 o 
  -1   9   7     3070.48     2929.16     64.67 o 
   0   9   7    10048.39    10116.55    242.28 o 
   1   9   7       33.86       14.25     11.98 o 
   2   9   7       92.12      120.86     17.28 o 
   3   9   7      901.49     1011.22     36.03 o 
   4   9   7     1922.10     2013.65     69.58 o 
   5   9   7      981.92      986.16     66.08 o 
   6   9   7      947.61      921.83     76.86 o 
   7   9   7     2307.09     2409.83    234.31 o 
   8   9   7        0.00       35.72     48.09 o 
  -9  10   7      566.09      472.23     77.27 o 
  -8  10   7      774.50      795.27     70.97 o 
  -7  10   7      393.05      465.41     50.37 o 
  -6  10   7      365.74      404.16     45.61 o 
  -5  10   7      269.58      255.17     45.68 o 
  -4  10   7      870.32      784.14     48.79 o 
  -3  10   7      131.91      216.45     27.93 o 
  -2  10   7      287.92      302.14     20.23 o 
  -1  10   7     1433.51     1703.21     49.50 o 
   0  10   7      828.90      730.71     93.69 o 
   1  10   7       73.94       63.27     16.11 o 
   2  10   7      784.91      913.71     45.89 o 
   3  10   7     1622.42     1657.53     48.37 o 
   4  10   7       72.06      111.12     23.03 o 
   5  10   7       66.62      100.94     30.95 o 
   6  10   7        5.83       29.35     32.50 o 
   7  10   7       11.76        2.91     45.78 o 
   8  10   7       77.50       32.61     51.17 o 
  -9  11   7       13.06        2.74     34.24 o 
  -8  11   7      616.81      647.75     64.20 o 
  -7  11   7      791.18      782.94     79.46 o 
  -6  11   7       13.28       -0.95     21.25 o 
  -5  11   7     3258.58     3183.98    118.53 o 
  -4  11   7     1547.60     1708.66     95.79 o 
  -3  11   7      115.52       87.69     25.75 o 
  -2  11   7      479.65      486.93     26.59 o 
  -1  11   7      559.49      731.62     33.51 o 
   0  11   7       86.22       52.09     22.55 o 
   1  11   7      259.89      242.19     22.94 o 
   2  11   7       54.37       18.79     13.71 o 
   3  11   7     1259.95     1299.08     42.52 o 
   4  11   7      967.83     1044.93     87.34 o 
   5  11   7        1.64       17.49     25.94 o 
   6  11   7     1585.33     1584.38    106.70 o 
   7  11   7     1155.59      915.41    106.32 o 
   8  11   7      129.54       50.91     54.06 o 
  -9  12   7       54.53       -7.24     35.57 o 
  -8  12   7       42.41       41.95     33.71 o 
  -7  12   7     1877.25     2070.46    161.37 o 
  -6  12   7      346.02      290.64     49.80 o 
  -5  12   7      302.64      383.70     42.23 o 
  -4  12   7       27.09       16.75     19.79 o 
  -3  12   7      829.22      819.81     85.49 o 
  -2  12   7      800.74      827.72     37.79 o 
  -1  12   7      458.63      441.48     43.92 o 
   0  12   7       78.11       41.40     29.62 o 
   1  12   7      430.04      474.22     34.24 o 
   2  12   7        0.25        9.98     12.93 o 
   3  12   7     2560.41     2431.40     61.40 o 
   4  12   7      221.23      203.00     21.75 o 
   5  12   7       48.65       19.66     25.99 o 
   6  12   7      317.22      273.94     50.51 o 
   7  12   7       23.48       51.33     46.23 o 
   8  12   7      396.51      589.94     94.79 o 
  -9  13   7      419.81      414.29     64.63 o 
  -8  13   7      202.80      251.71     46.22 o 
  -7  13   7      181.49      164.80     37.51 o 
  -6  13   7      341.37      330.57     42.37 o 
  -5  13   7     1936.29     2063.86     89.36 o 
  -4  13   7      887.10      854.42     89.64 o 
  -3  13   7      709.10      707.64     73.61 o 
  -2  13   7      258.05      277.44     26.24 o 
   0  13   7     3688.45     3357.76    402.05 o 
   1  13   7        8.82       22.63     17.70 o 
   2  13   7       52.94       45.51     15.29 o 
   3  13   7      235.38      245.35     33.50 o 
   4  13   7     1804.27     1817.24     58.39 o 
   5  13   7      307.47      462.02     48.99 o 
   6  13   7      988.33     1090.77    107.28 o 
   7  13   7      785.73      640.53    113.78 o 
   8  13   7      188.54      266.84     72.48 o 
  -8  14   7       29.28      -37.69     30.69 o 
  -7  14   7      190.36      172.35     36.89 o 
  -6  14   7        1.34       -2.57     22.99 o 
  -5  14   7      149.98      156.75     31.47 o 
  -4  14   7      932.83      967.38     60.87 o 
  -3  14   7       21.43       39.93     29.17 o 
  -2  14   7      347.46      179.67    180.15 o 
   0  14   7     1784.72     1672.24    155.73 o 
   1  14   7     4291.33     4268.02    111.73 o 
   2  14   7        3.35      -13.39     12.72 o 
   3  14   7     1743.47     1718.68     55.95 o 
   4  14   7      191.46      220.24     22.94 o 
   5  14   7     1121.18     1186.92     76.42 o 
   6  14   7      438.97      486.54    190.05 o 
   7  14   7       66.52       63.57     46.68 o 
   8  14   7       96.27      -52.62     86.37 o 
  -8  15   7       21.55       65.35     34.82 o 
  -7  15   7       12.60       -2.99     26.78 o 
  -6  15   7      920.45     1025.34    105.22 o 
  -5  15   7      100.67       59.19     25.20 o 
  -4  15   7      259.88      220.98     32.17 o 
  -3  15   7      492.03      518.30     63.99 o 
  -2  15   7       53.09       13.34     43.14 o 
   0  15   7     1247.13     1178.11     63.92 o 
   1  15   7        8.48       15.66     25.52 o 
   2  15   7      156.28      143.60     20.57 o 
   3  15   7       95.97       61.45     17.84 o 
   4  15   7      649.59      645.72     41.89 o 
   5  15   7      308.31      281.96     41.83 o 
   6  15   7      502.41      675.10     86.74 o 
   7  15   7       89.80       81.71     70.90 o 
   8  15   7      215.98      166.34     85.83 o 
  -8  16   7        1.53      -27.81     30.59 o 
  -7  16   7     1057.58     1104.46     81.74 o 
  -6  16   7      546.00      587.94    102.94 o 
  -5  16   7      314.02      413.34     45.27 o 
  -4  16   7      574.10      535.20     80.91 o 
  -3  16   7      651.83      724.45     69.29 o 
  -2  16   7     1150.95      665.90     75.52 o 
   0  16   7     1876.33     1715.85    110.73 o 
   1  16   7     2091.09     2080.99     75.04 o 
   2  16   7      167.39      154.27     21.35 o 
   3  16   7     1926.71     1911.82     55.76 o 
   4  16   7       73.38       57.33     16.99 o 
   5  16   7      910.68      963.40     69.82 o 
   6  16   7      169.83       85.63     45.78 o 
   7  16   7      117.77      163.47     59.59 o 
   8  16   7       20.46        2.33     58.97 o 
  -8  17   7      313.96      230.79     58.29 o 
  -7  17   7      195.46      172.71     47.91 o 
  -6  17   7      828.69      748.06     84.85 o 
  -5  17   7     1018.38     1004.49    117.18 o 
  -4  17   7       27.70       -0.65     21.33 o 
  -3  17   7      166.51      100.55     33.14 o 
  -2  17   7     1600.47     1344.18    103.35 o 
  -1  17   7      594.97      569.98    120.90 o 
   0  17   7       17.21       11.40     18.47 o 
   1  17   7       24.28       27.47     19.28 o 
   2  17   7       31.44       24.83     16.29 o 
   3  17   7        6.96       -0.25     16.34 o 
   4  17   7      281.36      262.45     33.70 o 
   5  17   7      411.90      311.15     52.62 o 
   6  17   7       49.17       20.41     41.73 o 
   7  17   7        1.83       -0.90     43.66 o 
   8  17   7      115.33      203.89    118.76 o 
  -8  18   7      152.40      153.96     57.15 o 
  -7  18   7     1378.79     1295.95     91.28 o 
  -6  18   7       53.69       86.17     33.28 o 
  -5  18   7      677.58      612.32     96.73 o 
  -4  18   7        0.02        3.33     20.55 o 
  -3  18   7      846.93      818.53     77.18 o 
  -2  18   7      103.94      156.12     36.34 o 
  -1  18   7      157.73      180.84     41.97 o 
   0  18   7      264.34      199.78     39.98 o 
   1  18   7        0.29       11.33     17.99 o 
   2  18   7     1017.00      944.64     46.49 o 
   3  18   7       53.20       38.22     16.79 o 
   4  18   7     1389.90     1490.44     70.72 o 
   5  18   7      236.35      233.92     27.17 o 
   6  18   7       59.47       59.55     48.69 o 
   7  18   7      111.60       29.74     50.04 o 
   8  18   7      770.00      881.27    173.86 o 
  -8  19   7      183.04      173.67     46.51 o 
  -7  19   7       83.68       55.04     36.66 o 
  -6  19   7      242.30      252.74     44.64 o 
  -5  19   7        4.85      -19.87     22.03 o 
  -4  19   7      865.25      763.85    149.81 o 
  -3  19   7      574.29      517.55     63.87 o 
  -2  19   7        6.42       40.24     28.28 o 
  -1  19   7       32.45       33.82     30.36 o 
   0  19   7       82.81       46.70     18.09 o 
   1  19   7     1331.13     1338.88     57.22 o 
   2  19   7     1839.73     1729.34     67.18 o 
   3  19   7        8.05        2.70     13.41 o 
   4  19   7      252.65      253.18     25.82 o 
   5  19   7        3.71      -13.10     17.71 o 
   6  19   7      127.05       91.54     49.27 o 
   7  19   7        0.76       15.21     47.33 o 
  -8  20   7        1.27       -4.86     35.03 o 
  -7  20   7      518.90      537.56     64.78 o 
  -6  20   7       42.25       30.76     31.43 o 
  -5  20   7       96.70       70.39     38.59 o 
  -4  20   7      374.14      303.39     43.37 o 
  -3  20   7     1095.89     1195.74     99.62 o 
  -2  20   7      451.81      420.55     58.80 o 
  -1  20   7      250.46      292.98     34.17 o 
   0  20   7        1.83        2.37     19.25 o 
   1  20   7      721.86      720.25     46.57 o 
   2  20   7     1385.18     1453.44     49.81 o 
   3  20   7      520.87      575.34     50.30 o 
   4  20   7     3537.37     3531.76     90.18 o 
   5  20   7     1999.56     2056.71     74.98 o 
   6  20   7      256.77      249.66     65.11 o 
   7  20   7      487.52      357.67     77.99 o 
  -8  21   7       38.89       37.72     41.03 o 
  -7  21   7      207.78      179.18     45.68 o 
  -6  21   7       17.73       21.90     29.93 o 
  -5  21   7     2036.78     1873.76     97.42 o 
  -4  21   7      176.43      103.16     30.59 o 
  -3  21   7      452.54      397.85    220.77 o 
  -2  21   7     1934.93     2136.00    129.84 o 
  -1  21   7     2001.03     2021.48     88.35 o 
   0  21   7      189.15      193.39     35.27 o 
   1  21   7     1213.54     1444.73     71.31 o 
   2  21   7     1780.21     1705.54     47.06 o 
   3  21   7      345.52      393.27     25.83 o 
   4  21   7        4.77       17.80     17.07 o 
   5  21   7      340.50      316.22     44.40 o 
   6  21   7       80.25       14.36     47.59 o 
   7  21   7       54.61       40.41     71.79 o 
  -7  22   7        4.07      -29.90     51.66 o 
  -6  22   7      121.71      115.78     38.77 o 
  -5  22   7      437.83      416.40     53.68 o 
  -4  22   7       94.11       83.51     33.15 o 
  -3  22   7      871.00      787.25     99.79 o 
  -2  22   7     1394.35     1394.81     79.07 o 
  -1  22   7     1848.57     1766.13     83.94 o 
   0  22   7       77.51       28.60     37.70 o 
   1  22   7       17.27       -8.57     17.44 o 
   2  22   7      117.29      103.10     16.87 o 
   3  22   7      153.18      140.27     18.91 o 
   4  22   7     1525.14     1415.19     57.09 o 
   5  22   7       18.67       23.03     23.51 o 
   6  22   7      150.44      104.08     55.70 o 
   7  22   7      609.80      465.03    115.54 o 
  -7  23   7      119.44      121.89     45.75 o 
  -6  23   7       84.76        6.66     31.82 o 
  -5  23   7      123.27      152.89     40.07 o 
  -4  23   7       13.32       33.38     44.08 o 
  -3  23   7      105.53      100.25     43.01 o 
  -2  23   7       11.62       -7.04     19.15 o 
  -1  23   7     2060.15     1972.24     91.34 o 
   0  23   7      494.05      355.91     46.00 o 
   1  23   7     2726.29     2488.41     90.52 o 
   2  23   7      508.80      475.63     27.54 o 
   3  23   7        8.43       12.42     14.31 o 
   4  23   7      313.54      252.53     34.53 o 
   5  23   7      794.30      720.93     50.99 o 
   6  23   7       25.34       22.01     28.69 o 
   7  23   7      604.21      658.96    157.79 o 
  -7  24   7      223.85      282.99     58.24 o 
  -6  24   7       19.40        6.48     33.14 o 
  -5  24   7        4.49       -7.10     29.48 o 
  -4  24   7      768.91      992.50    163.24 o 
  -3  24   7       87.99       57.18     40.89 o 
  -2  24   7       74.75       53.21     24.70 o 
  -1  24   7       75.03      111.49     31.80 o 
   0  24   7        0.76       11.94     25.34 o 
   1  24   7      177.29      308.71     39.93 o 
   2  24   7      198.31      162.44     22.62 o 
   3  24   7      244.49      243.95     33.15 o 
   4  24   7      283.83      263.49     30.86 o 
   5  24   7      134.21       90.77     38.87 o 
   6  24   7       30.85       74.11     32.99 o 
   7  24   7       50.02      102.30     44.13 o 
  -7  25   7        2.91      -32.65     35.55 o 
  -6  25   7      235.42      186.29     70.82 o 
  -5  25   7      277.94      339.82     52.57 o 
  -4  25   7      674.06      658.12     66.63 o 
  -3  25   7       87.67      114.17     61.72 o 
  -2  25   7      436.90      375.84     58.91 o 
  -1  25   7      418.95      388.60     47.55 o 
   0  25   7       19.61       14.97     27.68 o 
   1  25   7     2081.05     2334.68    110.22 o 
   2  25   7      576.90      499.63     38.61 o 
   3  25   7        5.44       29.11     16.30 o 
   4  25   7      662.51      682.42     43.68 o 
   5  25   7      160.90      144.38     31.89 o 
   6  25   7      220.85      178.98     39.52 o 
  -7  26   7      211.96      178.68     49.42 o 
  -6  26   7      116.71      170.15     45.10 o 
  -5  26   7     1138.85     1125.83     90.56 o 
  -4  26   7       12.51       17.25     31.45 o 
  -3  26   7       48.24       47.18     20.94 o 
  -2  26   7      797.89      885.60     82.57 o 
  -1  26   7      733.29      893.87    110.79 o 
   0  26   7       72.58       15.84     70.94 o 
   1  26   7      901.14      881.45     66.36 o 
   2  26   7      176.24      206.72     21.61 o 
   3  26   7      979.50     1000.83     55.21 o 
   4  26   7      846.95      913.57     50.41 o 
   5  26   7       95.54       46.54     24.94 o 
   6  26   7       20.64       33.08     35.43 o 
  -6  27   7       27.30       15.59     37.40 o 
  -5  27   7      731.64      606.31     69.41 o 
  -4  27   7       15.64       20.33     32.40 o 
  -3  27   7      408.81      428.43     50.64 o 
  -2  27   7       11.07        2.22     25.84 o 
  -1  27   7      410.98      273.83     43.54 o 
   0  27   7       37.87        6.43     32.89 o 
   1  27   7       45.21       39.36     28.66 o 
   2  27   7      156.14      119.23     20.20 o 
   3  27   7       94.90      131.08     21.15 o 
   4  27   7       26.31       46.34     20.84 o 
   5  27   7      212.86      206.11     32.95 o 
   6  27   7     1076.53     1238.69    100.14 o 
  -6  28   7      423.74      308.02     58.89 o 
  -5  28   7      984.81     1195.93    164.85 o 
  -4  28   7     3425.05     3546.80    155.78 o 
  -3  28   7     1388.71     1338.18     69.41 o 
  -2  28   7      321.71      332.37     61.04 o 
  -1  28   7      414.03      390.84     51.96 o 
   0  28   7       48.78       -2.84     24.86 o 
   1  28   7      236.17      329.02     45.05 o 
   2  28   7      516.78      464.63     37.50 o 
   3  28   7     1606.52     1806.41     62.74 o 
   4  28   7      105.03      103.88     23.68 o 
   5  28   7      166.92      171.11     29.85 o 
   6  28   7        2.29        6.44     36.01 o 
  -6  29   7      107.56       25.57     52.33 o 
  -5  29   7        1.12       30.45     37.90 o 
  -4  29   7        0.07       19.32     35.13 o 
  -3  29   7       77.90       27.41     28.80 o 
  -2  29   7      587.97      467.66     54.74 o 
  -1  29   7      479.74      469.51     57.59 o 
   0  29   7       67.60       36.45     29.96 o 
   1  29   7       95.45      106.39     34.72 o 
   2  29   7        7.24       23.65     17.12 o 
   3  29   7      343.26      412.34     32.05 o 
   4  29   7       43.35       54.24     23.74 o 
   5  29   7       19.97       21.80     29.22 o 
  -6  30   7        0.14       43.46     43.04 o 
  -5  30   7      359.54      394.44     75.60 o 
  -4  30   7      452.07      408.66     62.57 o 
  -3  30   7      129.62      134.08     31.78 o 
  -2  30   7      518.70      492.87    109.68 o 
  -1  30   7      622.39      612.62     66.47 o 
   0  30   7        9.77       11.20     28.59 o 
   1  30   7       13.35      -26.79     27.96 o 
   2  30   7     1050.33     1253.36     62.92 o 
   3  30   7     1423.72     1523.99     62.17 o 
   4  30   7       78.29      100.39     26.45 o 
   5  30   7       36.45       31.09     26.45 o 
  -5  31   7      147.74      209.21     55.82 o 
  -4  31   7      263.37      274.87     34.76 o 
  -3  31   7      628.25      626.72     54.24 o 
  -2  31   7      548.25      408.35     66.64 o 
  -1  31   7      571.89      571.70    115.11 o 
   0  31   7      201.97      260.80     44.56 o 
   1  31   7       77.57       98.29     35.47 o 
   2  31   7      580.59      513.73     35.36 o 
   3  31   7       43.16       40.23     21.99 o 
   4  31   7       65.34       71.90     27.45 o 
   5  31   7      297.09      344.01     59.99 o 
  -5  32   7     2541.18     2930.32    258.40 o 
  -4  32   7      100.11       80.69     33.74 o 
  -3  32   7      179.95      119.73     46.51 o 
  -2  32   7      940.84     1080.64    111.00 o 
  -1  32   7      105.78      121.43     41.53 o 
   0  32   7      103.25      111.47     35.90 o 
   1  32   7      142.48      158.99     43.52 o 
   2  32   7      885.84      863.81     62.07 o 
   3  32   7      759.07      745.57     45.63 o 
   4  32   7        1.70       22.46     26.60 o 
  -5  33   7        7.55      -10.63     41.38 o 
  -4  33   7      239.74      267.76     38.78 o 
  -3  33   7      159.71      153.19     48.71 o 
  -2  33   7      147.36       73.90     34.84 o 
  -1  33   7      156.33       84.77     43.25 o 
   0  33   7       48.12       -3.74     31.73 o 
   1  33   7      977.62     1052.78     81.46 o 
   2  33   7      153.10      143.42     36.97 o 
   3  33   7       23.02       21.55     23.19 o 
   4  33   7      113.51      172.82     36.04 o 
  -4  34   7      981.44      939.99    105.06 o 
  -3  34   7      134.02       66.67     34.98 o 
  -2  34   7      199.24      166.46     41.42 o 
  -1  34   7        2.48        5.00     36.63 o 
   0  34   7       76.55       49.81     34.94 o 
   1  34   7      436.97      550.36     63.83 o 
   2  34   7        2.87       11.80     29.49 o 
   3  34   7     1599.77     1812.26    104.21 o 
   4  34   7       23.65       53.20     29.88 o 
  -4  35   7       28.18       53.65     32.79 o 
  -3  35   7     2261.50     2514.55    115.21 o 
  -2  35   7      282.84      313.01     49.24 o 
  -1  35   7     1668.14     1808.45    120.01 o 
   0  35   7      769.59      696.69     68.92 o 
   1  35   7      183.73      191.19     47.42 o 
   2  35   7      184.52      121.94     37.35 o 
   3  35   7       67.90       50.80     28.68 o 
  -3  36   7      158.47      194.42     43.88 o 
  -2  36   7      424.00      388.40     79.90 o 
  -1  36   7      147.64      106.64     53.48 o 
   0  36   7      145.17      138.38     49.90 o 
   1  36   7      308.65      239.46     71.95 o 
   2  36   7       29.79       25.23     32.14 o 
   3  36   7      262.75      261.03     46.39 o 
  -2  37   7      761.49      629.35     65.37 o 
  -1  37   7        0.01      -17.15     39.02 o 
   0  37   7        5.41       -1.79     37.13 o 
   1  37   7        8.23      -14.94     37.43 o 
   2  37   7      140.88      127.70     68.10 o 
  -1  38   7      422.07      550.53    132.48 o 
   0  38   7     1233.17     1353.26     99.35 o 
   1  38   7     1024.99     1122.43     90.72 o 
  -9   0   8      404.96      395.94     82.78 o 
  -8   0   8      374.34      375.04     73.40 o 
  -7   0   8      251.68      251.72     57.49 o 
  -6   0   8       22.23        6.97     24.89 o 
  -5   0   8      154.75      171.65     28.76 o 
  -4   0   8     1519.72     1600.29    173.89 o 
  -3   0   8      325.14      347.40     80.46 o 
  -2   0   8      258.56      367.57     60.92 o 
  -1   0   8      442.29      359.83    104.92 o 
   0   0   8     4031.34     3930.67    103.38 o 
   1   0   8      805.05      941.31     68.92 o 
   2   0   8      228.17      350.66     47.53 o 
   3   0   8      977.07     1071.45     90.37 o 
   4   0   8      332.23      374.07     57.48 o 
   5   0   8      500.93      473.56    105.92 o 
   6   0   8       35.34       35.39     48.36 o 
   7   0   8      138.07       92.65     72.66 o 
   8   0   8      291.20      413.95    125.32 o 
  -9   1   8      108.90      186.58     67.09 o 
  -8   1   8      497.94      372.62     52.96 o 
  -7   1   8      260.39      272.43     36.97 o 
  -6   1   8        5.01        5.06     17.43 o 
  -5   1   8      384.30      362.56     27.74 o 
  -4   1   8       11.96       11.41     34.18 o 
  -3   1   8       66.43       37.82     34.35 o 
  -2   1   8       45.50       25.11     19.61 o 
  -1   1   8        1.63        5.46     16.39 o 
   0   1   8      495.86      462.76     20.95 o 
   1   1   8     1962.73     1817.28     63.07 o 
   2   1   8      419.96      541.59     39.59 o 
   3   1   8       34.71        4.01     18.06 o 
   4   1   8      420.94      411.05     41.80 o 
   5   1   8       96.60      106.31     29.84 o 
   6   1   8     1527.69     1443.79     87.51 o 
   7   1   8      363.34      471.63     80.27 o 
   8   1   8      177.83      166.43     76.23 o 
  -9   2   8       62.81       77.78     44.77 o 
  -8   2   8       23.26       14.97     31.16 o 
  -7   2   8      118.63      115.93     29.05 o 
  -6   2   8      694.27      694.86     44.69 o 
  -5   2   8     2257.19     2504.13     82.42 o 
  -4   2   8        3.05        7.09     17.12 o 
  -3   2   8      730.74      862.60     84.24 o 
  -2   2   8        0.20       16.34     18.51 o 
  -1   2   8      906.73      882.79     43.76 o 
   0   2   8      691.95      725.69     27.27 o 
   1   2   8     1152.63      915.65    136.96 o 
   2   2   8     2415.33     2361.91     79.90 o 
   3   2   8     1981.44     1887.07     84.39 o 
   4   2   8      493.63      447.35     42.97 o 
   5   2   8       93.56      112.62     30.26 o 
   6   2   8      140.24      135.71     35.02 o 
   7   2   8      321.05      282.39     67.20 o 
   8   2   8       59.54       54.65     51.14 o 
  -9   3   8      194.85      201.70     69.65 o 
  -8   3   8       89.35      122.16     38.59 o 
  -7   3   8       30.44       35.06     24.66 o 
  -6   3   8        8.22       33.47     20.55 o 
  -5   3   8     1281.11     1350.98     53.19 o 
  -4   3   8      180.56      185.41     26.48 o 
  -3   3   8        0.10        9.04     30.75 o 
  -2   3   8      109.37      191.52     32.90 o 
  -1   3   8      639.20      584.56     32.66 o 
   0   3   8     5932.00     5961.06    109.32 o 
   1   3   8     1896.42     1606.05    231.04 o 
   2   3   8        4.90      -17.61     14.89 o 
   3   3   8        4.26      -20.37     12.59 o 
   4   3   8      257.14      217.54     33.04 o 
   5   3   8     3249.38     2759.22    105.27 o 
   6   3   8      120.91       67.04     36.62 o 
   7   3   8      437.58      609.92     89.04 o 
   8   3   8      330.30      352.68     80.61 o 
  -9   4   8       22.50       21.17     35.88 o 
  -8   4   8      244.35      220.64     66.74 o 
  -7   4   8      100.63      109.93     30.44 o 
  -6   4   8     1166.51     1170.78     59.65 o 
  -5   4   8     1525.40     1526.97     57.69 o 
  -4   4   8      889.11      898.24     85.63 o 
  -3   4   8     2948.14     2796.97    111.28 o 
  -2   4   8       11.23        3.11     21.09 o 
  -1   4   8      984.32     1019.38     45.53 o 
   0   4   8       28.34       54.07     11.48 o 
   1   4   8      553.79      526.09     49.46 o 
   2   4   8     1302.41     1178.67    130.87 o 
   3   4   8      277.28      238.97     31.55 o 
   4   4   8      367.75      409.35     58.50 o 
   5   4   8       65.06       42.52     25.40 o 
   6   4   8      350.17      397.84     82.01 o 
   7   4   8      585.03      463.17     83.14 o 
   8   4   8       13.83       40.76     51.45 o 
  -9   5   8      108.04      151.96     46.15 o 
  -8   5   8      171.94      117.30     42.83 o 
  -7   5   8      249.07      203.96     34.40 o 
  -6   5   8      210.96      222.69     30.91 o 
  -5   5   8      227.25      197.62     24.92 o 
  -4   5   8      300.71      362.15     36.73 o 
  -3   5   8       72.78       65.53     15.90 o 
  -2   5   8     1399.53     1464.83     44.00 o 
  -1   5   8     4720.18     4846.68     84.79 o 
   0   5   8     1230.14     1203.59     35.32 o 
   1   5   8      728.21      725.83     57.97 o 
   2   5   8     1294.25     1271.81     81.45 o 
   3   5   8      115.69       72.28     17.67 o 
   4   5   8      100.88       60.86     24.15 o 
   5   5   8      964.46      986.51     67.73 o 
   6   5   8       21.83       10.00     27.99 o 
   7   5   8     1757.40     1637.17    180.18 o 
   8   5   8     1371.98     1652.22    183.03 o 
  -9   6   8      105.07       78.53     50.71 o 
  -8   6   8      166.12      111.21     35.64 o 
  -7   6   8      145.05      163.30     33.01 o 
  -6   6   8      208.33      190.52     29.53 o 
  -5   6   8       33.22       22.26     17.41 o 
  -4   6   8        2.49      -11.58     11.75 o 
  -3   6   8        0.58        5.39     14.88 o 
  -2   6   8      205.07      231.28     30.70 o 
  -1   6   8     3131.19     3231.49     65.06 o 
   0   6   8      154.30      131.07     14.47 o 
   1   6   8     1145.65     1188.65     76.32 o 
   2   6   8     1370.96     1300.65     71.86 o 
   3   6   8      706.61      741.23     66.74 o 
   4   6   8      184.31      151.26     20.81 o 
   5   6   8      436.42      338.32     42.55 o 
   6   6   8       99.82       43.57     31.64 o 
   7   6   8     1064.70     1414.08    131.43 o 
   8   6   8       80.97       52.29     59.69 o 
  -9   7   8      298.39      208.53     45.48 o 
  -8   7   8     1481.93     1502.74     93.76 o 
  -7   7   8      269.13      261.83     54.46 o 
  -6   7   8        0.17      -10.32     19.01 o 
  -5   7   8     2546.24     2517.09    176.10 o 
  -4   7   8      130.53      165.87     25.77 o 
  -3   7   8      425.61      345.31     29.46 o 
  -2   7   8     1921.08     1963.69     56.98 o 
  -1   7   8     3667.24     3843.76     75.86 o 
   0   7   8      161.81      111.87     15.55 o 
   1   7   8     4976.59     4491.03    307.77 o 
   2   7   8      251.02      107.80     40.60 o 
   3   7   8        0.09       -2.99     14.56 o 
   4   7   8      204.71      199.09     19.54 o 
   5   7   8      857.13      970.93     68.78 o 
   6   7   8      579.85      597.86     64.03 o 
   7   7   8      373.96      384.70     77.55 o 
   8   7   8       58.93       51.04     56.96 o 
  -9   8   8       46.13       39.49     32.98 o 
  -8   8   8      357.88      462.24     55.47 o 
  -7   8   8        3.81       18.81     24.81 o 
  -6   8   8       27.63       18.65     22.20 o 
  -5   8   8      997.58     1036.09     55.42 o 
  -4   8   8       32.05      -15.99     18.12 o 
  -3   8   8     2167.94     2066.98     62.94 o 
  -2   8   8     2001.16     2155.40     46.59 o 
  -1   8   8      562.94      586.20     25.01 o 
   0   8   8     1171.72     1189.75     71.24 o 
   2   8   8       24.53       36.22     20.25 o 
   3   8   8      293.16      294.51     28.19 o 
   4   8   8     9044.94     9172.42    197.12 o 
   5   8   8     1377.86     1449.08     88.80 o 
   6   8   8      903.12      955.46     71.56 o 
   7   8   8      225.03      206.17     62.98 o 
   8   8   8     1098.20     1322.29    138.64 o 
  -9   9   8        3.55       -2.22     36.82 o 
  -8   9   8      931.98      920.97     73.84 o 
  -7   9   8        4.23        4.46     24.92 o 
  -6   9   8       48.25       57.05     23.18 o 
  -5   9   8     2087.27     2015.64     81.56 o 
  -4   9   8      241.57      221.17     32.48 o 
  -3   9   8       15.98       38.47     11.40 o 
  -2   9   8      314.24      386.38     25.12 o 
  -1   9   8      270.75      302.18     19.24 o 
   0   9   8        4.75      -10.15     10.63 o 
   2   9   8      174.92       93.05     33.30 o 
   3   9   8     2824.75     2891.00     90.18 o 
   4   9   8      393.67      369.20     24.45 o 
   5   9   8      930.81      947.69     84.27 o 
   6   9   8       19.28       17.82     29.35 o 
   7   9   8      674.22      669.76    123.70 o 
   8   9   8        4.49       -9.78     62.16 o 
  -9  10   8      689.94      791.37     76.72 o 
  -8  10   8      584.14      678.32     74.56 o 
  -7  10   8      290.40      272.00     40.78 o 
  -6  10   8      145.76      191.41     48.01 o 
  -5  10   8       29.42       54.58     22.41 o 
  -4  10   8     3217.21     3342.36    147.86 o 
  -3  10   8     1198.02     1372.54     55.46 o 
  -2  10   8      567.94      580.81     33.31 o 
  -1  10   8      567.34      585.30     28.70 o 
   0  10   8      169.61       49.30     38.95 o 
   1  10   8       76.81        9.48     19.99 o 
   2  10   8      352.66      391.08     34.69 o 
   3  10   8       33.66       30.10     17.53 o 
   4  10   8     8562.11     8992.93    174.93 o 
   5  10   8       83.44      122.59     32.61 o 
   6  10   8       73.54       88.12     35.43 o 
   7  10   8        0.12      -13.90     41.01 o 
   8  10   8      842.24      855.28    112.78 o 
  -8  11   8       85.84       20.84     33.84 o 
  -7  11   8      450.48      395.87     63.01 o 
  -6  11   8      478.83      460.23     45.84 o 
  -5  11   8      453.98      430.33     41.38 o 
  -4  11   8     7719.35     8085.27    288.67 o 
  -3  11   8      541.18      565.83     72.16 o 
  -2  11   8      696.76      761.92     36.07 o 
  -1  11   8       12.37       16.44     12.69 o 
   0  11   8       54.57        7.98     12.95 o 
   1  11   8       83.95       21.95     24.82 o 
   2  11   8        2.26       -7.37     16.37 o 
   3  11   8        9.85        8.00     15.76 o 
   4  11   8      152.84      110.04     16.85 o 
   5  11   8        4.83        6.37     24.98 o 
   6  11   8      165.37       91.06     35.14 o 
   7  11   8     1576.56     1675.06    218.56 o 
   8  11   8      461.37      514.39     90.47 o 
  -8  12   8      497.76      539.28     60.45 o 
  -7  12   8      106.16      108.10     33.72 o 
  -6  12   8      135.84      134.88     50.06 o 
  -5  12   8      225.71      212.39     32.43 o 
  -4  12   8    14434.50    14244.98    473.60 o 
  -3  12   8     1718.42     1850.48     97.04 o 
  -2  12   8     2109.97     2117.25     67.47 o 
  -1  12   8     1150.49      590.03    114.64 o 
   0  12   8       73.43       16.42     15.96 o 
   1  12   8        2.50        1.83     14.75 o 
   2  12   8       69.54       83.18     21.63 o 
   3  12   8     4119.04     3888.31    107.54 o 
   4  12   8       33.98       49.52     16.32 o 
   5  12   8      349.32      236.46     28.24 o 
   6  12   8      328.56      291.78     80.43 o 
   7  12   8      124.53      169.91     74.70 o 
   8  12   8      207.00       28.11     54.20 o 
  -8  13   8       53.10       69.70     37.09 o 
  -7  13   8     1700.84     1886.75     94.77 o 
  -6  13   8      746.93      697.90     57.70 o 
  -5  13   8       43.84       47.21     24.60 o 
  -4  13   8     3360.03     3428.54    151.86 o 
  -3  13   8        4.28      -23.96     26.90 o 
  -2  13   8      193.78      146.33     33.89 o 
  -1  13   8      305.43      164.05     67.36 o 
   0  13   8      565.99      119.64     76.45 o 
   1  13   8        3.34       -6.77     15.21 o 
   2  13   8      495.93      484.45     39.65 o 
   3  13   8       72.46       95.68     23.45 o 
   4  13   8       98.51       93.48     24.41 o 
   5  13   8        1.69        4.52     17.25 o 
   6  13   8      295.67      234.36     59.67 o 
   7  13   8       72.69       26.01     50.72 o 
   8  13   8        1.39       27.81    105.55 o 
  -8  14   8      813.68      934.94     78.96 o 
  -7  14   8     1202.26     1220.69     84.29 o 
  -6  14   8      840.94      940.50    107.26 o 
  -5  14   8        1.29        3.25     21.72 o 
  -4  14   8     3294.86     3170.31    297.22 o 
  -3  14   8     1472.13     1403.03     87.12 o 
  -2  14   8      697.31      758.04    117.22 o 
  -1  14   8      975.05      866.43     87.09 o 
   0  14   8     1311.72     1230.86    115.19 o 
   1  14   8      140.02      114.41     21.88 o 
   2  14   8      306.19      285.38     36.35 o 
   3  14   8     7394.43     7305.83    168.98 o 
   4  14   8     1734.16     1693.47     55.13 o 
   5  14   8      347.14      326.56     37.20 o 
   6  14   8       27.38      -10.59     41.66 o 
   7  14   8      177.89      290.34     87.77 o 
   8  14   8        6.70      -42.41     49.19 o 
  -8  15   8       82.75       58.92     37.93 o 
  -7  15   8        2.35      -10.82     30.05 o 
  -6  15   8      104.05      112.69     46.19 o 
  -5  15   8       71.74      121.34     30.12 o 
  -4  15   8      163.09      170.53     41.62 o 
  -3  15   8     1934.42     2179.11    116.80 o 
  -2  15   8     1303.75     1491.96     93.07 o 
  -1  15   8     1501.87     1548.96     85.73 o 
   0  15   8      133.94       54.64     26.16 o 
   1  15   8      433.57      372.96     35.22 o 
   2  15   8      933.60     1027.72     56.90 o 
   3  15   8     3732.62     3668.75    120.35 o 
   4  15   8      125.65      125.74     18.97 o 
   5  15   8      434.21      473.89     38.00 o 
   6  15   8      988.74     1030.90     89.83 o 
   7  15   8       18.38      -28.39     43.72 o 
   8  15   8      192.81       87.84     83.99 o 
  -8  16   8      265.17      257.79     82.11 o 
  -7  16   8       28.25      -12.20     28.34 o 
  -6  16   8      129.11      131.68     33.58 o 
  -5  16   8        1.21      -18.99     22.15 o 
  -4  16   8      661.51      732.74     56.14 o 
  -3  16   8      349.75      257.62     46.14 o 
  -2  16   8       10.60        1.51     26.16 o 
  -1  16   8     2126.98     2309.22    126.34 o 
   0  16   8        0.74        3.84     16.17 o 
   1  16   8     2224.68     2240.60     90.05 o 
   2  16   8       97.49      104.41     24.24 o 
   3  16   8       75.80       31.16     24.80 o 
   4  16   8      960.74     1012.34     42.98 o 
   5  16   8      121.37      108.36     24.34 o 
   6  16   8       41.22       24.43     45.13 o 
   7  16   8       97.72      176.26     63.02 o 
  -8  17   8        0.68       27.01     36.42 o 
  -7  17   8        2.19       -0.89     30.18 o 
  -6  17   8      547.60      456.42     98.53 o 
  -5  17   8       38.28      -16.00     22.03 o 
  -4  17   8      234.92      278.87     39.07 o 
  -3  17   8      129.59       65.30     34.47 o 
  -2  17   8     1222.91     1105.52     88.93 o 
  -1  17   8      800.96      747.05    144.51 o 
   0  17   8        3.74      -15.84     17.14 o 
   1  17   8        5.80       -6.67     18.42 o 
   2  17   8       29.20       26.23     20.59 o 
   3  17   8       45.18       50.38     26.23 o 
   4  17   8        0.03      -17.26     13.67 o 
   5  17   8      492.07      556.82     66.40 o 
   6  17   8      888.93      966.31    117.99 o 
   7  17   8        2.42       44.78     52.85 o 
  -8  18   8        1.84      -28.69     32.95 o 
  -7  18   8       63.42       54.12     34.16 o 
  -6  18   8       74.96       89.64     33.16 o 
  -5  18   8      927.78      777.84     70.31 o 
  -4  18   8       41.21       34.93     24.82 o 
  -3  18   8      270.74      176.56     43.53 o 
  -2  18   8     1559.70     1590.55    125.06 o 
  -1  18   8      163.82      173.53     42.49 o 
   0  18   8       14.10        5.73     17.06 o 
   1  18   8      109.08       94.84     24.15 o 
   2  18   8     1040.59     1091.63     70.04 o 
   3  18   8       24.26       25.90     24.63 o 
   4  18   8     1677.19     1610.95     60.41 o 
   5  18   8      237.31      204.59     26.21 o 
   6  18   8      506.20      500.08     51.10 o 
   7  18   8      649.59      944.60    113.72 o 
  -8  19   8       15.64       15.54     37.01 o 
  -7  19   8      807.56      769.86     72.49 o 
  -6  19   8        9.91       27.47     29.84 o 
  -5  19   8      467.24      469.03     51.85 o 
  -4  19   8     2184.19     1953.07     95.42 o 
  -3  19   8      126.74      139.51     41.52 o 
  -2  19   8     3391.04     3275.32    157.71 o 
  -1  19   8      662.32      689.54    142.97 o 
   0  19   8     1190.57     1227.22     87.25 o 
   1  19   8      501.60      529.94     42.43 o 
   2  19   8      490.88      601.42     46.91 o 
   3  19   8      948.76      851.56     62.80 o 
   4  19   8      534.19      588.71     57.47 o 
   5  19   8        3.77        6.84     17.88 o 
   6  19   8      103.21       35.76     27.44 o 
   7  19   8      102.55      102.03     60.84 o 
  -7  20   8       16.61        5.41     33.40 o 
  -6  20   8       46.73       89.62     35.07 o 
  -5  20   8       13.02       -1.67     25.91 o 
  -4  20   8      665.41      572.45     56.14 o 
  -3  20   8       43.45       50.22     34.04 o 
  -2  20   8      638.08      624.51     72.54 o 
  -1  20   8      546.99      418.38     61.78 o 
   0  20   8       26.48       34.60     27.79 o 
   1  20   8      899.35      961.63     56.53 o 
   2  20   8      690.56      799.70     60.91 o 
   3  20   8      972.43     1000.24     68.01 o 
   4  20   8        4.52       -3.66     17.19 o 
   5  20   8      188.33      221.11     29.10 o 
   6  20   8      445.81      514.69     53.58 o 
   7  20   8      232.39      246.24     63.57 o 
  -7  21   8        2.25        5.68     33.39 o 
  -6  21   8      167.14      203.11     44.23 o 
  -5  21   8      448.87      474.40     54.95 o 
  -4  21   8     1013.28     1059.55     76.41 o 
  -3  21   8       33.48       -5.02     34.32 o 
  -2  21   8     3826.84     3391.18    166.48 o 
  -1  21   8     1166.50     1213.41    106.54 o 
   0  21   8      100.12       65.36     32.89 o 
   1  21   8      815.49      808.85    111.84 o 
   2  21   8      809.66      815.35     55.43 o 
   3  21   8      923.78      967.74     68.47 o 
   4  21   8      133.79      181.31     22.72 o 
   5  21   8        0.67       31.90     20.61 o 
   6  21   8      238.90      204.98     45.57 o 
   7  21   8       14.59      -20.67     29.45 o 
  -7  22   8      123.47      121.48     53.50 o 
  -6  22   8      632.50      714.76     70.62 o 
  -5  22   8     1445.88     1672.27    178.99 o 
  -4  22   8      168.84      106.91     34.12 o 
  -3  22   8        0.99       -8.27     32.10 o 
  -2  22   8     3210.81     2871.84    187.06 o 
  -1  22   8     1023.58     1076.11    101.46 o 
   0  22   8      956.89      912.66     79.32 o 
   1  22   8       11.08        5.31     36.18 o 
   2  22   8      402.49      453.74     49.64 o 
   3  22   8       24.80       28.60     24.46 o 
   4  22   8      896.34      839.77     43.24 o 
   5  22   8       73.98       62.37     30.28 o 
   6  22   8      647.65      629.04     59.41 o 
   7  22   8        0.41      -16.63     30.22 o 
  -7  23   8      260.73      298.03     55.21 o 
  -6  23   8      413.27      568.37     65.82 o 
  -5  23   8       85.81       58.12     33.81 o 
  -4  23   8      211.69      254.92     43.60 o 
  -3  23   8      624.33      640.55     79.03 o 
  -2  23   8     1061.26      977.80     97.23 o 
  -1  23   8       13.90      -28.24     44.57 o 
   0  23   8        0.85      -20.73     28.68 o 
   1  23   8     1081.81     1184.13     91.70 o 
   2  23   8      135.15      114.97     33.76 o 
   3  23   8      651.10      550.19     48.72 o 
   4  23   8       34.06       49.91     18.75 o 
   5  23   8        0.99       -2.31     24.92 o 
   6  23   8       19.91       19.53     29.16 o 
  -7  24   8       69.17       92.80     41.97 o 
  -6  24   8      145.69      153.83     44.81 o 
  -5  24   8      785.26      781.05     80.42 o 
  -4  24   8        8.70        2.81     28.00 o 
  -3  24   8      151.60      127.69     46.80 o 
  -2  24   8        2.20       36.33     39.78 o 
  -1  24   8      278.39      178.17     52.36 o 
   0  24   8       28.42       32.44     38.14 o 
   1  24   8       64.20       14.99     41.63 o 
   2  24   8        0.38       38.85     29.08 o 
   3  24   8      272.14      220.29     36.03 o 
   4  24   8       67.00       72.11     21.89 o 
   5  24   8      139.39      156.47     27.81 o 
   6  24   8     1099.54     1265.66     83.18 o 
  -6  25   8       12.73       14.04     36.43 o 
  -5  25   8       85.85       26.33     38.14 o 
  -4  25   8     1281.01     1233.95     90.43 o 
  -3  25   8       82.85       14.85     42.48 o 
  -2  25   8        0.94        3.08     34.19 o 
  -1  25   8      580.51      463.70     76.39 o 
   0  25   8        1.41      -10.75     23.20 o 
   1  25   8      791.65      811.08     63.90 o 
   2  25   8      219.00      251.74     50.33 o 
   3  25   8       63.44       12.84     29.62 o 
   4  25   8       58.80       37.82     19.39 o 
   5  25   8      363.46      372.11     55.61 o 
   6  25   8       34.55       78.02     33.53 o 
  -6  26   8        0.05        3.02     39.99 o 
  -5  26   8      386.15      322.01    116.67 o 
  -4  26   8      153.61      158.35     42.49 o 
  -3  26   8      204.25      235.21     77.73 o 
  -2  26   8      763.51      790.31    156.97 o 
  -1  26   8       24.82       -9.17     24.25 o 
   0  26   8       58.23       74.73     35.22 o 
   1  26   8        2.00       15.35     27.26 o 
   2  26   8       23.20        4.22     37.29 o 
   3  26   8      166.96      299.02     46.67 o 
   4  26   8      199.27      261.56     44.06 o 
   5  26   8       64.11       24.14     30.12 o 
   6  26   8       43.49      -36.20     36.36 o 
  -6  27   8      101.43      114.10     45.70 o 
  -5  27   8       43.02       18.39     36.45 o 
  -4  27   8      123.64      124.10     77.58 o 
  -3  27   8        2.84       20.44     41.05 o 
  -2  27   8       12.25       89.32     49.82 o 
  -1  27   8      282.55      293.54     80.21 o 
   0  27   8     1021.01     1034.33     70.70 o 
   1  27   8      343.83      264.41     43.64 o 
   2  27   8      920.71      987.00     89.44 o 
   3  27   8       29.18       18.20     31.55 o 
   4  27   8       75.73       80.91     25.88 o 
   5  27   8      752.00      823.96     55.76 o 
  -6  28   8      207.21      256.93     57.67 o 
  -5  28   8        0.30       20.22     37.38 o 
  -4  28   8      963.20     1041.67     88.33 o 
  -3  28   8      603.18      528.93    104.63 o 
  -2  28   8       13.64      -27.98     41.63 o 
  -1  28   8       80.73       89.41     40.60 o 
   0  28   8      127.02      102.32     38.75 o 
   1  28   8       14.88       42.29     30.33 o 
   2  28   8      487.70      582.34     58.32 o 
   3  28   8      270.31      188.93     42.58 o 
   4  28   8     1097.25     1292.40     59.22 o 
   5  28   8      919.02     1048.32     76.17 o 
  -5  29   8      522.08      454.74     70.08 o 
  -4  29   8      409.96      361.71     71.62 o 
  -3  29   8      464.44      346.53     59.92 o 
  -2  29   8       19.19      -26.40     23.08 o 
  -1  29   8      398.51      435.12     84.94 o 
   0  29   8     2480.89     2538.97    123.22 o 
   1  29   8      652.87      723.09     65.23 o 
   2  29   8       23.62        8.58     30.18 o 
   3  29   8       25.97        6.56     26.97 o 
   4  29   8        0.44       33.19     21.83 o 
   5  29   8     1678.78     1836.51    116.71 o 
  -5  30   8      557.24      452.84     81.84 o 
  -4  30   8       41.62       15.25     38.67 o 
  -3  30   8       82.13       51.70     58.27 o 
  -2  30   8       44.10       65.95     31.86 o 
  -1  30   8       18.64       -4.89     31.87 o 
   0  30   8      160.89       88.10     50.27 o 
   1  30   8      466.15      492.77     55.59 o 
   2  30   8      383.47      346.34     49.85 o 
   3  30   8      383.55      351.21     43.48 o 
   4  30   8       77.45       27.55     70.80 o 
   5  30   8      146.22      155.32     36.65 o 
  -5  31   8       24.05        7.63     40.57 o 
  -4  31   8      158.65      136.18     47.79 o 
  -3  31   8      124.24      157.95     46.56 o 
  -2  31   8      107.92      133.29     48.98 o 
  -1  31   8      120.99      176.83     43.04 o 
   0  31   8     1931.97     2306.46    172.97 o 
   1  31   8      912.66      942.96     82.09 o 
   2  31   8       99.24       75.12     36.59 o 
   3  31   8      918.26     1039.01     68.82 o 
   4  31   8       39.67      118.52     95.93 o 
  -4  32   8       14.45       69.24     43.66 o 
  -3  32   8       18.63       20.08     37.89 o 
  -2  32   8        0.10       -6.88     58.68 o 
  -1  32   8       10.07       40.51     34.44 o 
   0  32   8       27.43       44.51     36.02 o 
   1  32   8      132.62      130.43     39.61 o 
   2  32   8      287.26      243.17     47.68 o 
   3  32   8       25.81       -6.31     29.65 o 
   4  32   8      206.17      114.51     43.82 o 
  -4  33   8      311.40      367.23     64.98 o 
  -3  33   8      204.07      204.26     53.79 o 
  -2  33   8       69.42       43.08     35.01 o 
  -1  33   8      469.91      617.06     77.13 o 
   0  33   8      254.61      353.25     52.03 o 
   1  33   8      477.01      546.92     89.53 o 
   2  33   8       66.69       95.16     46.32 o 
   3  33   8      139.00      127.14     35.90 o 
  -3  34   8        4.02       39.91     43.97 o 
  -2  34   8        6.51        1.95     35.15 o 
  -1  34   8       10.89       39.02     37.46 o 
   0  34   8       46.45       23.73     35.85 o 
   1  34   8      241.17      242.60     48.53 o 
   2  34   8       81.10       55.54     40.97 o 
   3  34   8      506.87      523.79     53.76 o 
  -3  35   8      274.97      342.22     69.16 o 
  -2  35   8        0.06       -1.44     32.00 o 
  -1  35   8       14.75      -17.32     56.38 o 
   0  35   8      398.15      445.51     81.90 o 
   1  35   8      795.06      604.37     66.84 o 
   2  35   8        0.35       20.69     39.42 o 
  -2  36   8        0.38       -1.43     31.85 o 
  -1  36   8      186.91      206.39     71.98 o 
   0  36   8       62.39       61.53     39.92 o 
   1  36   8      119.47      133.87     45.09 o 
  -1  37   8        8.07       31.44     42.74 o 
   0  37   8      585.70      614.46     69.94 o 
  -8   1   9       78.37       63.27     34.96 o 
  -7   1   9     1078.50     1035.90     94.37 o 
  -6   1   9      151.53      144.88     43.17 o 
  -5   1   9        5.59      -11.11     16.80 o 
  -4   1   9      126.39       99.32     45.51 o 
  -3   1   9      126.89       80.12     64.01 o 
  -2   1   9      798.07      802.97     55.80 o 
  -1   1   9     1656.26     1630.67     44.41 o 
   0   1   9      306.62      341.72     20.72 o 
   1   1   9     1196.34     1211.25     94.76 o 
   2   1   9       50.06       58.05     20.24 o 
   3   1   9     5491.56     5155.54    147.86 o 
   4   1   9     1848.51     1905.79    113.19 o 
   5   1   9     1189.08     1095.13     73.48 o 
   6   1   9     1841.59     1641.00     96.59 o 
   7   1   9        5.41      -45.50     39.92 o 
   8   1   9      471.90      387.72     84.33 o 
  -8   2   9       36.25       52.91     34.76 o 
  -7   2   9        5.63      -18.91     26.09 o 
  -6   2   9        4.25        2.24     19.59 o 
  -5   2   9       57.87       28.23     14.61 o 
  -4   2   9      526.97      525.87     75.18 o 
  -3   2   9      150.94      150.84     34.51 o 
  -2   2   9      253.49      289.53     35.62 o 
  -1   2   9     1089.99     1089.64     28.83 o 
   0   2   9        7.34       13.40     10.97 o 
   1   2   9      832.27     1104.83     91.56 o 
   2   2   9      509.98      451.82     38.84 o 
   3   2   9     1241.04     1063.72     63.20 o 
   4   2   9     2023.58     2131.10     89.91 o 
   5   2   9      128.81      107.55     32.30 o 
   6   2   9       45.67       24.44     30.51 o 
   7   2   9      194.97      238.11     69.40 o 
   8   2   9      457.73      368.28    115.44 o 
  -8   3   9      739.76      815.19     72.14 o 
  -7   3   9       18.01       -4.37     23.52 o 
  -6   3   9        3.99      -19.84     19.33 o 
  -5   3   9       87.84       85.80     18.24 o 
  -4   3   9     1059.31     1099.04     56.12 o 
  -3   3   9      116.09       99.23     32.34 o 
  -2   3   9        9.68        7.21     19.06 o 
  -1   3   9        3.45       -0.83      8.00 o 
   0   3   9      139.80      188.18     16.40 o 
   1   3   9       40.98        9.68     14.33 o 
   2   3   9      466.62      489.30     40.73 o 
   3   3   9     4322.47     3848.94    123.22 o 
   4   3   9      682.61      596.91     51.26 o 
   5   3   9        6.18        0.88     25.72 o 
   6   3   9      526.67      474.70     57.01 o 
   7   3   9       79.56       44.62     49.38 o 
   8   3   9      206.81      111.31     63.23 o 
  -8   4   9       46.78        1.67     31.26 o 
  -7   4   9      266.39      243.53     52.48 o 
  -6   4   9      577.42      657.32     53.74 o 
  -5   4   9      176.47      176.16     22.74 o 
  -4   4   9       86.65       48.59     21.74 o 
  -3   4   9     2687.20     2833.59    117.07 o 
  -2   4   9      231.60      207.22     31.29 o 
  -1   4   9      427.59      440.79     19.25 o 
   0   4   9       62.18       56.51     13.56 o 
   1   4   9      501.15      444.76     58.93 o 
   2   4   9        2.61       24.96     18.65 o 
   3   4   9      188.60      118.61     28.83 o 
   4   4   9      994.48      953.19     64.16 o 
   5   4   9        7.51       11.91     26.24 o 
   6   4   9        9.56       16.21     41.60 o 
   7   4   9      625.69      605.03    317.45 o 
   8   4   9      120.70       92.98     59.30 o 
  -8   5   9       74.49       85.95     34.14 o 
  -7   5   9      448.10      439.13     71.01 o 
  -6   5   9      294.19      221.81     31.03 o 
  -5   5   9       54.93       72.00     19.07 o 
  -4   5   9      192.34      152.41     24.41 o 
  -3   5   9     5433.89     5706.28    155.58 o 
  -2   5   9        1.55       11.69     13.86 o 
  -1   5   9     2693.33     2722.86     66.23 o 
   0   5   9      738.98      843.72     36.19 o 
   1   5   9      762.44      751.46     66.84 o 
   2   5   9     1316.02     1178.67     62.65 o 
   3   5   9     1122.57      981.88     68.03 o 
   4   5   9      411.95      467.73     62.17 o 
   5   5   9       83.74       56.73     30.25 o 
   6   5   9      198.68      223.00     43.93 o 
   7   5   9       13.28        3.05     46.60 o 
   8   5   9      145.19       96.04     62.37 o 
  -8   6   9       19.03       20.01     30.63 o 
  -7   6   9      841.28      949.81     65.56 o 
  -6   6   9       10.68       20.06     21.10 o 
  -5   6   9     2097.23     2034.13     78.58 o 
  -4   6   9        2.67       18.19     33.45 o 
  -3   6   9     4042.76     4059.66     97.79 o 
  -2   6   9     2241.02     2289.00     68.62 o 
  -1   6   9      362.72      419.85     21.07 o 
   0   6   9        0.02       23.75     14.72 o 
   1   6   9        5.42        7.49     12.75 o 
   2   6   9      523.47      478.89     40.52 o 
   3   6   9       63.22       27.18     21.85 o 
   4   6   9      131.99      100.75     29.19 o 
   5   6   9     1438.19     1398.11     84.15 o 
   6   6   9      863.46      946.20     74.19 o 
   7   6   9      729.54      728.89    102.00 o 
   8   6   9       13.44      106.95     61.18 o 
  -8   7   9       11.27      -11.08     28.42 o 
  -7   7   9        0.23       -0.78     23.90 o 
  -6   7   9       15.40       21.13     21.46 o 
  -5   7   9      938.24      905.19     49.17 o 
  -4   7   9     1884.42     1895.77    216.07 o 
  -3   7   9      122.86      157.04     24.08 o 
  -2   7   9      354.16      399.22     32.40 o 
  -1   7   9     1043.79     1063.24     37.64 o 
   0   7   9       67.97       79.53     17.95 o 
   1   7   9        7.88        8.58     13.44 o 
   2   7   9      781.14      814.37     51.99 o 
   3   7   9      370.05      331.03     37.05 o 
   4   7   9     6162.41     5987.75    173.67 o 
   5   7   9     1071.74     1061.82     74.03 o 
   6   7   9        0.25       22.58     31.20 o 
   7   7   9      435.88      410.84     80.65 o 
   8   7   9      282.61      213.35     73.69 o 
  -8   8   9      367.94      287.20     46.56 o 
  -7   8   9       17.24       45.04     27.90 o 
  -6   8   9       14.91       22.36     22.49 o 
  -5   8   9      693.75      637.81     61.20 o 
  -4   8   9      773.85      796.52     51.88 o 
  -3   8   9     1207.21     1306.37     75.52 o 
  -2   8   9        5.67        1.69      9.25 o 
  -1   8   9      708.38      775.52     32.24 o 
   0   8   9       85.39       62.29     23.95 o 
   1   8   9      103.64       41.22     26.56 o 
   2   8   9      531.27      518.95     43.32 o 
   3   8   9     1027.76      906.07     81.97 o 
   4   8   9      631.45      683.99     55.79 o 
   5   8   9      851.19      957.29     70.37 o 
   6   8   9      150.41      137.53     38.34 o 
   7   8   9      143.60      127.11     61.98 o 
   8   8   9       44.31       51.89     60.72 o 
  -8   9   9      118.44      126.09     37.56 o 
  -7   9   9       58.19       59.88     38.56 o 
  -6   9   9      482.41      461.87     44.16 o 
  -5   9   9       41.85       15.41     19.74 o 
  -4   9   9        0.85       13.23     20.28 o 
  -3   9   9      787.47      801.78     37.35 o 
  -2   9   9     1017.70     1065.62     37.02 o 
  -1   9   9      229.13      195.55     25.63 o 
   0   9   9      102.88       47.04     29.06 o 
   1   9   9     4551.31     4702.67    156.06 o 
   2   9   9     4056.77     3808.04    117.66 o 
   3   9   9      386.66      344.17     39.18 o 
   4   9   9      918.90      980.05     66.91 o 
   5   9   9      142.05      137.96     34.44 o 
   6   9   9       77.95      112.77     38.46 o 
   7   9   9      454.96      530.02    193.89 o 
   8   9   9      563.57      624.91    102.19 o 
  -8  10   9      414.66      415.77     77.23 o 
  -7  10   9      560.26      551.67     53.64 o 
  -6  10   9        0.97       -5.73     21.70 o 
  -5  10   9      239.78      247.28     68.47 o 
  -4  10   9      165.20      168.61     51.93 o 
  -3  10   9      341.27      316.23     52.47 o 
  -2  10   9        0.38       -2.34     11.95 o 
  -1  10   9      138.07      112.48     19.88 o 
   0  10   9       53.16       12.35     15.34 o 
   1  10   9     1428.15     1359.92    107.37 o 
   2  10   9     2614.31     2704.72     93.73 o 
   3  10   9        0.22        1.55     20.20 o 
   4  10   9       35.95      -15.60     23.87 o 
   5  10   9      938.52     1022.10     73.19 o 
   6  10   9      620.03      597.57     42.37 o 
   7  10   9       37.54       52.27     52.99 o 
   8  10   9       27.71       77.96     60.61 o 
  -8  11   9       60.93       43.22     33.54 o 
  -7  11   9      207.47      172.63     36.85 o 
  -6  11   9     3743.20     3778.88    136.98 o 
  -5  11   9        0.95      -30.90     18.54 o 
  -4  11   9      392.95      409.89     54.21 o 
  -3  11   9      602.45      701.13     88.35 o 
  -2  11   9        8.82       20.49     15.71 o 
  -1  11   9        0.62       -4.76     15.28 o 
   0  11   9      569.46      452.02     58.04 o 
   1  11   9     1018.53     1039.32     58.78 o 
   2  11   9     2439.25     2533.78     83.15 o 
   3  11   9     1818.32     1729.20     86.08 o 
   4  11   9      527.95      462.35     55.88 o 
   5  11   9      380.70      308.05     44.00 o 
   6  11   9      216.84      181.04     31.57 o 
   7  11   9        0.28       12.58     49.36 o 
  -8  12   9       69.38       38.58     34.12 o 
  -7  12   9      224.76      141.81     51.73 o 
  -6  12   9      901.95      963.98     66.42 o 
  -5  12   9       10.91        5.87     21.41 o 
  -4  12   9      501.22      369.11     46.14 o 
  -3  12   9     6538.35     7167.49    261.08 o 
  -2  12   9       38.76       67.28     46.43 o 
  -1  12   9        1.16       -7.23     14.80 o 
   0  12   9       38.96       47.19     16.59 o 
   1  12   9      151.30      119.12     23.75 o 
   2  12   9      518.26      540.31     42.27 o 
   3  12   9      259.17      234.80     35.11 o 
   4  12   9      652.98      651.53     56.52 o 
   5  12   9      156.68      148.02     36.54 o 
   6  12   9       46.57       19.23     20.77 o 
   7  12   9       45.11       16.14     52.45 o 
  -8  13   9      219.52      189.33     48.62 o 
  -7  13   9      109.56      139.85     36.22 o 
  -6  13   9      262.62      223.99     37.69 o 
  -5  13   9     1602.87     1361.60     73.01 o 
  -4  13   9     2292.32     2329.38    120.99 o 
  -3  13   9     1275.69     1099.07     75.22 o 
  -2  13   9      160.83      129.45     34.25 o 
  -1  13   9        0.68       -0.58     15.61 o 
   0  13   9     3225.24     3381.87    110.71 o 
   1  13   9     8140.54     8230.36    191.20 o 
   2  13   9      285.77      178.73     28.28 o 
   3  13   9     3530.10     3490.99    118.44 o 
   4  13   9        0.18      -37.20     22.72 o 
   5  13   9      168.54      196.69     40.30 o 
   6  13   9      402.01      367.08     37.91 o 
   7  13   9       13.86       40.71     68.81 o 
  -8  14   9       26.66        8.92     32.75 o 
  -7  14   9      137.27       99.82     35.70 o 
  -6  14   9      302.64      235.32     52.02 o 
  -5  14   9       74.11       62.64     30.15 o 
  -4  14   9      502.69      410.67    151.32 o 
  -3  14   9     2624.90     2577.36    129.53 o 
  -2  14   9      145.09       96.40     61.03 o 
  -1  14   9       32.11        1.91     15.94 o 
   0  14   9     1305.99     1477.19     61.65 o 
   1  14   9     1605.87     1586.35     69.54 o 
   2  14   9      316.24      292.76     44.73 o 
   3  14   9      293.02      258.44     38.49 o 
   4  14   9        8.75       23.84     26.44 o 
   5  14   9      242.43      164.29     39.08 o 
   6  14   9       89.34       85.53     25.66 o 
   7  14   9      705.17      644.75     57.86 o 
  -8  15   9      289.78      408.53     56.98 o 
  -7  15   9       28.88       61.40     32.20 o 
  -6  15   9        5.24       19.76     27.06 o 
  -5  15   9        5.24       24.90     24.69 o 
  -4  15   9       65.17       99.41     35.88 o 
  -3  15   9       40.53       10.42     61.67 o 
  -2  15   9       37.54       12.65     47.45 o 
  -1  15   9       16.19        1.26     17.40 o 
   0  15   9       53.13       47.67     18.71 o 
   1  15   9     1361.56     1375.15     66.31 o 
   2  15   9      633.13      664.42     47.65 o 
   3  15   9        6.70       15.08     24.10 o 
   4  15   9       72.73       75.71     31.44 o 
   5  15   9      106.62       95.31     35.29 o 
   6  15   9        5.52       -0.90     20.86 o 
   7  15   9        1.19       19.61     28.51 o 
  -8  16   9      397.67      472.89     62.25 o 
  -7  16   9       56.65       73.84     34.51 o 
  -6  16   9        9.42       -1.24     26.95 o 
  -5  16   9      480.84      388.22     45.03 o 
  -4  16   9     1374.16     1387.60     94.16 o 
  -3  16   9       33.49       29.32     35.83 o 
  -2  16   9       23.62        6.45     27.91 o 
  -1  16   9       41.16       47.46     23.03 o 
   0  16   9     3269.79     3401.42     99.31 o 
   1  16   9       13.09       21.83     19.31 o 
   2  16   9     1102.44     1093.21     62.27 o 
   3  16   9     4239.58     4458.87    193.49 o 
   4  16   9      477.34      483.73     51.73 o 
   5  16   9      126.02       87.04     36.08 o 
   6  16   9       60.59       44.10     23.21 o 
   7  16   9     1294.54     1500.94     83.38 o 
  -7  17   9      120.31       81.79     37.88 o 
  -6  17   9     2268.78     2209.87    105.44 o 
  -5  17   9       42.50      113.34     29.76 o 
  -4  17   9      927.43      995.70    117.14 o 
  -3  17   9      782.48      686.93     71.91 o 
  -2  17   9      246.76      224.60     46.38 o 
  -1  17   9        0.03      -17.99     21.77 o 
   0  17   9      680.03      726.44     47.21 o 
   1  17   9      156.78      107.79     26.90 o 
   2  17   9     1349.21     1485.79     73.77 o 
   3  17   9     1307.78     1431.15    110.65 o 
   4  17   9        8.96       65.35     30.57 o 
   5  17   9      211.52      212.62     36.04 o 
   6  17   9       10.08       44.50     23.66 o 
   7  17   9        1.04      -12.66     29.06 o 
  -7  18   9       49.65       36.84     35.57 o 
  -6  18   9     1765.38     1666.86    100.38 o 
  -5  18   9      380.73      427.17     49.68 o 
  -4  18   9     4670.74     4511.40    210.38 o 
  -3  18   9     1550.91     1526.62    103.68 o 
  -2  18   9      143.94      154.65     43.54 o 
  -1  18   9      502.14      442.89     61.55 o 
   0  18   9     3227.56     3316.30    151.28 o 
   1  18   9     1361.09     1465.19     71.16 o 
   2  18   9      113.29      142.04     28.30 o 
   3  18   9      643.68      611.98     60.27 o 
   4  18   9        4.66      -13.94     26.28 o 
   5  18   9        1.44        5.76     25.57 o 
   6  18   9      203.93      225.60     63.58 o 
   7  18   9     1025.30     1131.99     77.80 o 
  -7  19   9        7.75       14.23     34.20 o 
  -6  19   9      174.06      161.24     39.87 o 
  -5  19   9       78.27       83.76     31.04 o 
  -4  19   9       35.48       97.93     43.38 o 
  -3  19   9      964.40     1160.03     99.59 o 
  -2  19   9       38.11       65.48     35.41 o 
  -1  19   9      951.36      989.00     91.62 o 
   0  19   9      216.32      251.02     97.21 o 
   1  19   9      926.98      970.05     84.04 o 
   2  19   9        4.18       30.09     23.29 o 
   3  19   9      716.99      641.27     57.65 o 
   4  19   9     1565.94     1788.06     98.65 o 
   5  19   9       55.61       19.91     26.58 o 
   6  19   9       98.63       76.01     29.23 o 
   7  19   9       21.24        3.98     31.27 o 
  -7  20   9      308.92      290.44     53.28 o 
  -6  20   9       71.26       32.12     33.70 o 
  -5  20   9      694.91      735.06     65.58 o 
  -4  20   9      214.27      233.55     54.66 o 
  -3  20   9       62.65       38.17     36.24 o 
  -2  20   9       30.29       79.20     57.54 o 
  -1  20   9     2096.08     1998.91    127.74 o 
   0  20   9      549.29      503.24     88.56 o 
   1  20   9      247.80      249.45     44.28 o 
   2  20   9     1445.25     1312.87     86.75 o 
   3  20   9      234.48      174.43     36.37 o 
   4  20   9      869.42      776.66     66.08 o 
   5  20   9      125.31       31.14     28.22 o 
   6  20   9      154.38      148.27     32.42 o 
  -7  21   9       48.10       36.53     36.33 o 
  -6  21   9        0.26       15.63     32.10 o 
  -5  21   9       20.49      -26.31     26.18 o 
  -4  21   9      625.66      716.26     65.70 o 
  -3  21   9      196.05      236.62     52.79 o 
  -2  21   9      699.34      649.57    163.68 o 
  -1  21   9     1816.45     1821.74    123.86 o 
   0  21   9       45.90       12.70     30.59 o 
   1  21   9      377.37      339.30     77.46 o 
   2  21   9       60.10       68.07     28.24 o 
   3  21   9        8.19       -3.69     26.02 o 
   4  21   9      574.50      567.54     58.14 o 
   5  21   9       39.78       22.27     30.13 o 
   6  21   9       41.82       56.05     27.96 o 
  -7  22   9      148.82      104.82     48.86 o 
  -6  22   9       42.17       21.52     37.02 o 
  -5  22   9        8.39        7.08     29.61 o 
  -4  22   9       30.74       18.10     28.53 o 
  -3  22   9      186.36      189.05     49.00 o 
  -2  22   9       49.90        8.61     52.92 o 
  -1  22   9      942.07     1079.58    104.67 o 
   0  22   9       69.70      118.29     38.13 o 
   1  22   9      374.93      322.06     52.62 o 
   2  22   9     1574.30     1698.56     83.48 o 
   3  22   9      488.18      670.00     60.68 o 
   4  22   9       16.02       -5.28     30.15 o 
   5  22   9        1.57      -30.12     28.12 o 
   6  22   9       46.46       66.46     32.91 o 
  -6  23   9       48.58       69.62     39.74 o 
  -5  23   9      154.68      186.68     47.48 o 
  -4  23   9        5.85       -4.98     27.25 o 
  -3  23   9      280.78      253.71     69.63 o 
  -2  23   9      223.97      158.06     49.47 o 
  -1  23   9      903.88      779.57     90.60 o 
   0  23   9       71.92      115.13     37.75 o 
   1  23   9      171.84      168.03     67.39 o 
   2  23   9      620.56      620.68     54.34 o 
   3  23   9      107.75       94.89     52.29 o 
   4  23   9       13.18      -10.30     32.00 o 
   5  23   9        6.20       -0.36     30.21 o 
   6  23   9        9.54       22.83     50.42 o 
  -6  24   9        3.34        8.54     34.17 o 
  -5  24   9      149.57       86.09     37.19 o 
  -4  24   9        3.96      -11.91     30.61 o 
  -3  24   9      280.30      210.59     57.84 o 
  -2  24   9      127.65      153.82     63.50 o 
  -1  24   9      151.24       76.00    150.47 o 
   0  24   9      121.85       96.46     52.35 o 
   1  24   9       10.51       47.11     36.09 o 
   2  24   9      842.63      775.05     80.50 o 
   3  24   9       34.98       42.85     32.33 o 
   4  24   9      190.26      126.08     40.29 o 
   5  24   9     1425.05     1713.58    110.23 o 
   6  24   9        6.75      -49.34     51.44 o 
  -6  25   9      221.19      175.71     48.52 o 
  -5  25   9       12.71        7.41     38.86 o 
  -4  25   9       20.72       -4.41     31.22 o 
  -3  25   9      417.29      467.69     76.30 o 
  -2  25   9       88.88       50.14     47.55 o 
  -1  25   9        5.78       29.24     43.70 o 
   0  25   9      531.73      580.77     72.45 o 
   1  25   9      259.62      165.67     48.86 o 
   2  25   9      679.39      711.14     79.66 o 
   3  25   9        8.23       33.46     37.58 o 
   4  25   9      918.82     1044.39     94.03 o 
   5  25   9       68.54      124.85     37.35 o 
  -6  26   9      288.33      399.01     62.80 o 
  -5  26   9       82.79       57.09     54.94 o 
  -4  26   9       18.81       17.73     34.74 o 
  -3  26   9      329.17      262.97     64.98 o 
  -2  26   9      484.22      388.89     70.80 o 
  -1  26   9      304.51      226.58     62.53 o 
   0  26   9       92.35       42.99     39.59 o 
   1  26   9      228.92      239.52     52.80 o 
   2  26   9      492.28      463.39     66.21 o 
   3  26   9      240.17      232.60     52.72 o 
   4  26   9      174.66      125.99     81.85 o 
   5  26   9     2346.81     3125.98    268.68 o 
  -5  27   9      153.94      101.37     41.97 o 
  -4  27   9        1.22        7.78     34.10 o 
  -3  27   9       78.73       21.24     43.43 o 
  -2  27   9      137.11       20.28     46.26 o 
  -1  27   9      126.06       37.16     45.66 o 
   0  27   9        5.59       48.76     40.34 o 
   1  27   9      333.19      380.20     64.97 o 
   2  27   9      352.95      289.41     58.03 o 
   3  27   9       21.76       34.93     40.40 o 
   4  27   9       16.93       60.73     44.20 o 
   5  27   9       86.44       78.46     41.86 o 
  -5  28   9      355.74      367.96     59.85 o 
  -4  28   9       92.13      104.35     41.75 o 
  -3  28   9      889.84      949.36    112.08 o 
  -2  28   9      625.37      740.07    199.30 o 
  -1  28   9      200.62      149.71     94.88 o 
   0  28   9      174.64      192.87     92.39 o 
   1  28   9      553.88      613.41     76.32 o 
   2  28   9       98.50      128.03     48.64 o 
   3  28   9       27.46       -9.33     42.02 o 
   4  28   9      265.34      261.16     58.82 o 
   5  28   9      478.23      621.93     71.16 o 
  -5  29   9       51.23       -8.92     34.94 o 
  -4  29   9        1.85       32.86     39.47 o 
  -3  29   9      137.02      112.93     61.10 o 
  -2  29   9      228.13      213.91    120.94 o 
  -1  29   9      156.43      194.44     63.70 o 
   0  29   9      111.99      169.81     49.84 o 
   1  29   9       42.71      -27.05     38.12 o 
   2  29   9        8.76       19.99     41.12 o 
   3  29   9      337.64      488.50     72.19 o 
   4  29   9        1.55        1.32     52.73 o 
  -4  30   9      322.69      322.06    100.58 o 
  -3  30   9      353.34      396.60     61.00 o 
  -2  30   9      439.09      457.96    142.80 o 
  -1  30   9      372.15      349.82    225.65 o 
   0  30   9      113.03       69.78     53.88 o 
   1  30   9        0.88       19.94     41.91 o 
   2  30   9       54.30       79.35     48.74 o 
   3  30   9       26.75       37.79     47.16 o 
   4  30   9      692.62      726.25     76.16 o 
  -4  31   9      109.13       76.94     42.90 o 
  -3  31   9      371.83      451.30     67.23 o 
  -2  31   9      465.13      468.63     88.37 o 
  -1  31   9      376.97      322.58     62.14 o 
   0  31   9        6.46      -59.07     37.36 o 
   1  31   9      184.86      273.41     60.15 o 
   2  31   9      244.88      187.00     55.37 o 
   3  31   9      332.04      411.65     69.29 o 
  -4  32   9       25.21       19.81     58.67 o 
  -3  32   9      173.35      243.59     82.15 o 
  -2  32   9       80.26      -15.88     53.72 o 
  -1  32   9        0.21       16.11     42.33 o 
   0  32   9      108.27      114.74     52.07 o 
   1  32   9      224.89      277.25     64.23 o 
   2  32   9       38.95      -15.05     45.11 o 
   3  32   9      398.99      372.49     70.00 o 
  -3  33   9      295.27      264.35     59.89 o 
  -2  33   9      101.86       56.06     59.95 o 
  -1  33   9       34.19       16.49     46.95 o 
   0  33   9      211.69       85.06     72.15 o 
   1  33   9      196.55      152.02     56.89 o 
   2  33   9       58.85       36.63     49.13 o 
  -2  34   9      248.30      213.45     76.76 o 
  -1  34   9       43.88       40.43     47.56 o 
   0  34   9      700.58      844.94     96.62 o 
   1  34   9       73.60       -2.50     50.80 o 
   2  34   9       46.29       52.03     50.83 o 
  -1  35   9     1112.69     1225.64    116.76 o 
   0  35   9      252.46      253.13     65.77 o 
   1  35   9      994.67     1009.72    114.92 o 
  -8   0  10       64.16       69.20     46.83 o 
  -7   0  10      535.26      540.83     73.09 o 
  -6   0  10      539.24      593.33     63.23 o 
  -5   0  10       21.09       17.36     34.26 o 
  -4   0  10       42.05      -21.08     52.91 o 
  -3   0  10     2775.95     2760.50    147.29 o 
  -2   0  10     2040.17     1926.27    269.15 o 
  -1   0  10      283.57      251.73     26.81 o 
   0   0  10     1220.31     1346.53     81.03 o 
   1   0  10       70.19       57.07     28.72 o 
   2   0  10     2236.13     2327.51    120.23 o 
   3   0  10       78.19      138.19     42.22 o 
   4   0  10     1534.74     1380.90    114.33 o 
   5   0  10      341.90      198.39     55.85 o 
   6   0  10        4.26       17.46     68.51 o 
   7   0  10     1170.63     1047.03    172.41 o 
  -8   1  10      515.02      402.14     50.98 o 
  -7   1  10      533.09      532.17     51.21 o 
  -6   1  10       24.62       27.09     19.47 o 
  -5   1  10      345.44      340.44     35.86 o 
  -4   1  10       22.06       44.66     44.23 o 
  -3   1  10        0.42      -17.65     25.63 o 
  -2   1  10        0.25        8.44     19.81 o 
  -1   1  10        0.91       -0.79      9.18 o 
   0   1  10     2066.96     2085.78     65.59 o 
   1   1  10       29.16       33.46     18.97 o 
   2   1  10     1407.49     1342.72     70.01 o 
   3   1  10      564.82      518.31     46.63 o 
   4   1  10      374.68      432.75     47.56 o 
   5   1  10        4.11      -16.78     24.73 o 
   6   1  10        0.98        9.32     31.13 o 
   7   1  10      206.09      375.72     77.88 o 
  -8   2  10        2.63       -0.23     29.41 o 
  -7   2  10       39.99       30.45     30.36 o 
  -6   2  10      193.33      233.16     29.74 o 
  -5   2  10      230.84      268.09     37.93 o 
  -4   2  10      161.92      138.37     40.38 o 
  -3   2  10     1107.98     1116.16     70.42 o 
  -2   2  10        1.34       24.45     22.39 o 
  -1   2  10      539.22      573.12     23.32 o 
   0   2  10      562.06      499.56     34.18 o 
   1   2  10     1844.47     1708.29     68.23 o 
   2   2  10      975.71      918.61     57.89 o 
   3   2  10     1294.03     1317.09     73.66 o 
   4   2  10       12.61        6.92     24.28 o 
   5   2  10        1.66      -14.82     25.46 o 
   6   2  10        6.75       -2.57     30.43 o 
   7   2  10      105.93      203.40     68.93 o 
  -8   3  10        0.15       58.61     32.96 o 
  -7   3  10      228.40      271.42     40.02 o 
  -6   3  10       72.96       59.06     52.72 o 
  -5   3  10      491.96      489.69     32.82 o 
  -4   3  10       19.51       37.58     31.23 o 
  -3   3  10      146.44      171.17     38.69 o 
  -2   3  10      271.04      285.77     37.76 o 
  -1   3  10        0.31       -1.60      9.44 o 
   0   3  10       35.16       12.01     18.62 o 
   1   3  10      350.28      366.72     44.24 o 
   2   3  10      475.01      479.18     48.69 o 
   3   3  10      290.98      330.73     44.61 o 
   4   3  10      247.18      283.70     40.40 o 
   5   3  10      200.75      255.97     42.23 o 
   6   3  10       10.51       -9.69     29.22 o 
   7   3  10      170.78      142.32     61.78 o 
  -8   4  10       33.34       88.32     48.05 o 
  -7   4  10       59.26       53.72     28.08 o 
  -6   4  10        3.73       -5.14     23.02 o 
  -5   4  10       76.96       68.95     22.09 o 
  -4   4  10      585.49      730.32     48.72 o 
  -3   4  10     1059.18     1141.93     81.68 o 
  -2   4  10      907.78      951.24     37.39 o 
  -1   4  10     1428.97     1523.09     41.16 o 
   0   4  10      704.30      615.18     38.12 o 
   1   4  10      214.21      215.87     40.31 o 
   2   4  10      388.01      268.44     34.04 o 
   3   4  10      863.63      937.65     61.89 o 
   4   4  10      394.69      286.02     40.01 o 
   5   4  10     1282.41     1349.01     97.95 o 
   6   4  10       64.97       34.77     34.72 o 
   7   4  10       34.52       58.49     55.51 o 
  -8   5  10        8.65       44.14     32.08 o 
  -7   5  10       29.49       15.78     25.62 o 
  -6   5  10        1.63       -8.10     19.13 o 
  -5   5  10      430.33      442.44     38.83 o 
  -4   5  10       16.53       87.13     67.20 o 
  -3   5  10      275.46      313.77     22.22 o 
  -2   5  10       58.37       25.55     13.63 o 
  -1   5  10       10.58       14.81     12.00 o 
   0   5  10     2956.43     2982.25     84.61 o 
   1   5  10       50.04       37.03     18.02 o 
   2   5  10     4210.39     4281.83    128.98 o 
   3   5  10       21.49       24.39     22.29 o 
   4   5  10      709.11      582.97     53.32 o 
   5   5  10      292.22      212.60     66.00 o 
   6   5  10      371.30      330.66     52.07 o 
   7   5  10      136.42       92.20     64.94 o 
  -8   6  10     1050.96     1132.76     86.24 o 
  -7   6  10      233.25      185.50     42.30 o 
  -6   6  10      500.85      437.19     87.87 o 
  -5   6  10       38.63       41.56     17.80 o 
  -4   6  10     1389.22     1332.47    184.53 o 
  -3   6  10      355.77      350.72     24.99 o 
  -2   6  10        6.74       13.13     14.00 o 
  -1   6  10      380.80      401.77     24.56 o 
   0   6  10      282.69      310.48     46.91 o 
   1   6  10       31.96       41.14     17.74 o 
   2   6  10     1424.24     1345.61     90.71 o 
   3   6  10      862.08      907.20     61.62 o 
   4   6  10       57.86       51.71     27.12 o 
   5   6  10      388.54      323.56     46.52 o 
   6   6  10      616.11      681.84     67.32 o 
   7   6  10       43.49       47.62     61.67 o 
  -8   7  10       82.32       63.86     36.29 o 
  -7   7  10        4.36       -3.53     25.11 o 
  -6   7  10       19.81       25.07     27.12 o 
  -5   7  10     1381.98     1331.31     69.25 o 
  -4   7  10        7.93       69.24     71.77 o 
  -3   7  10       15.43       26.94     18.23 o 
  -2   7  10      571.55      606.62     35.54 o 
  -1   7  10      375.44      362.43     41.41 o 
   0   7  10       13.95        0.29     15.90 o 
   1   7  10      275.09      286.26     29.25 o 
   2   7  10     7609.22     7887.16    205.34 o 
   3   7  10      146.88      148.34     31.45 o 
   4   7  10        6.12       -7.71     24.35 o 
   5   7  10       66.40       97.15     35.18 o 
   6   7  10      199.78      180.54     56.18 o 
   7   7  10       64.96      151.18     63.11 o 
  -8   8  10      789.79      814.93     95.52 o 
  -7   8  10       97.85       58.11     37.15 o 
  -6   8  10      234.56      242.69     37.58 o 
  -5   8  10      799.49      813.43     70.06 o 
  -4   8  10       24.13       30.12     69.51 o 
  -3   8  10      308.40      284.47     93.33 o 
  -2   8  10       58.65       67.35     23.53 o 
  -1   8  10     1111.33     1176.03     50.45 o 
   0   8  10      368.44      448.66     34.55 o 
   1   8  10      117.58      118.71     23.27 o 
   2   8  10     1339.43     1490.53     76.62 o 
   3   8  10      658.60      548.97     49.27 o 
   4   8  10      241.99      246.82     38.67 o 
   5   8  10     1253.72     1160.61     79.21 o 
   6   8  10      325.27      210.11     45.90 o 
   7   8  10      355.78      243.31     72.44 o 
  -8   9  10        2.65       52.65     33.42 o 
  -7   9  10      560.48      543.04     52.62 o 
  -6   9  10      130.29      142.85     28.69 o 
  -5   9  10      106.02      124.88     53.17 o 
  -4   9  10        0.81      -10.82     41.12 o 
  -3   9  10       22.91       40.29     14.46 o 
  -2   9  10        4.29      -16.10     11.67 o 
  -1   9  10      159.70      159.67     22.58 o 
   0   9  10      190.16      212.24     26.14 o 
   1   9  10       39.31       26.69     17.96 o 
   2   9  10      816.60      933.15     76.19 o 
   3   9  10        3.84       18.28     22.01 o 
   4   9  10      349.55      261.14     46.36 o 
   5   9  10      930.94      947.24     88.84 o 
   6   9  10      157.31      106.87     39.21 o 
   7   9  10      125.96      125.40     62.15 o 
  -8  10  10        1.92       28.20     32.62 o 
  -7  10  10      607.73      585.20     55.93 o 
  -6  10  10        0.88       37.68     26.09 o 
  -5  10  10      899.50      836.65     53.81 o 
  -4  10  10       73.35       83.52     26.21 o 
  -3  10  10      367.07      414.82     42.33 o 
  -2  10  10     1577.65     1584.35     77.66 o 
  -1  10  10     2870.94     2912.29     84.13 o 
   0  10  10      870.20      770.45     45.63 o 
   1  10  10     1677.28     1831.55     87.87 o 
   2  10  10      520.26      537.54     46.66 o 
   3  10  10      438.06      448.31     45.94 o 
   4  10  10     1146.28     1100.36     73.51 o 
   5  10  10       89.07      103.95     51.54 o 
   6  10  10      802.34     1021.79     81.18 o 
   7  10  10      147.04       98.02     80.01 o 
  -8  11  10       72.09      113.66     42.62 o 
  -7  11  10       31.22       26.52     41.77 o 
  -6  11  10       37.48       67.85     26.72 o 
  -5  11  10       50.08       28.06     23.36 o 
  -4  11  10      163.43      169.55     34.03 o 
  -3  11  10       92.25      119.04     88.42 o 
  -2  11  10      648.91      596.06     44.93 o 
  -1  11  10      160.48      166.39     25.93 o 
   0  11  10      453.73      468.53     37.20 o 
   1  11  10       98.15       89.32     22.10 o 
   2  11  10       58.41       70.68     25.61 o 
   3  11  10      552.43      591.64     52.57 o 
   4  11  10      316.55      290.26     43.94 o 
   5  11  10       95.88       33.55     31.45 o 
   6  11  10       27.73       13.98     33.74 o 
   7  11  10      786.54      615.50     98.07 o 
  -8  12  10        4.25       33.18     34.21 o 
  -7  12  10      393.35      434.96     51.12 o 
  -6  12  10     2726.47     2948.45    211.87 o 
  -5  12  10       51.02       37.42     23.80 o 
  -4  12  10       54.07       32.15     25.64 o 
  -3  12  10     1330.72     1309.32     80.21 o 
  -2  12  10     1434.17     1434.27     67.80 o 
  -1  12  10     1219.51     1305.47     56.09 o 
   0  12  10      383.37      411.17     42.84 o 
   1  12  10      181.64      216.19     28.59 o 
   2  12  10        0.78      -17.48     19.89 o 
   3  12  10      103.36      135.23     32.49 o 
   4  12  10       96.07       45.61     28.96 o 
   5  12  10      594.33      649.35     63.43 o 
   6  12  10     1313.41     1437.72    154.83 o 
   7  12  10       26.69      -11.69     53.14 o 
  -7  13  10      331.37      367.67    116.95 o 
  -6  13  10      355.96      338.35     70.71 o 
  -5  13  10      378.26      359.29     54.85 o 
  -4  13  10        8.25       19.03     33.90 o 
  -3  13  10     2161.52     2194.98    115.24 o 
  -2  13  10       27.81       44.99     29.62 o 
  -1  13  10      379.31      348.96     36.36 o 
   0  13  10       10.86      -14.78     19.68 o 
   1  13  10       99.93      102.78     23.63 o 
   2  13  10        2.12       -5.57     20.05 o 
   3  13  10       23.02       42.26     26.87 o 
   4  13  10      202.40      145.00     34.88 o 
   5  13  10      841.30      767.17     68.65 o 
   6  13  10      176.91      197.86     55.79 o 
   7  13  10      403.99      354.12     83.49 o 
  -7  14  10      162.29      158.50     38.83 o 
  -6  14  10     4144.40     4461.88    190.05 o 
  -5  14  10       41.94       25.29     25.61 o 
  -4  14  10      382.43      421.43     54.17 o 
  -3  14  10     2268.73     2274.56    121.17 o 
  -2  14  10       56.63       70.39     82.06 o 
  -1  14  10     1506.36     1617.81    121.45 o 
   0  14  10      185.55      195.97     41.16 o 
   1  14  10      242.57      306.71     34.04 o 
   2  14  10      552.20      539.54     45.65 o 
   3  14  10      812.71      691.98     57.93 o 
   4  14  10       33.99       34.79     29.37 o 
   5  14  10      560.92      558.59     59.05 o 
   6  14  10     1075.74     1120.07    116.34 o 
   7  14  10      174.83      186.34     68.73 o 
  -7  15  10       59.75       88.86     35.76 o 
  -6  15  10     1924.02     2068.90     99.23 o 
  -5  15  10      197.14      177.84     55.65 o 
  -4  15  10      319.15      286.49    132.91 o 
  -3  15  10      410.32      418.41     54.38 o 
  -2  15  10      380.34      424.54     85.26 o 
  -1  15  10        0.25      -10.33     19.95 o 
   0  15  10       14.49       10.78     18.77 o 
   1  15  10        0.43       -3.65     19.37 o 
   2  15  10      846.45      787.22     53.35 o 
   3  15  10       28.82       26.81     28.61 o 
   4  15  10       11.90       42.29     30.56 o 
   5  15  10      459.90      434.53     55.15 o 
   6  15  10        6.57       13.21     44.18 o 
   7  15  10      219.61      225.02     73.87 o 
  -7  16  10       13.85       13.89     42.20 o 
  -6  16  10      252.52      221.73     41.25 o 
  -5  16  10      136.45       84.63     30.73 o 
  -4  16  10       52.00       55.02     34.57 o 
  -3  16  10     2050.95     1835.61    113.16 o 
  -2  16  10     1528.05     1475.65    130.01 o 
  -1  16  10       39.64       19.85     22.00 o 
   0  16  10      101.38      109.57     28.03 o 
   1  16  10     5173.21     5235.24    140.87 o 
   2  16  10      174.30      117.44     28.72 o 
   3  16  10      539.67      532.42     52.93 o 
   4  16  10      260.35      247.61     42.81 o 
   5  16  10        8.28       -6.77     31.94 o 
   6  16  10     1025.30     1124.88    102.29 o 
  -7  17  10        2.39       32.03     36.95 o 
  -6  17  10     3087.42     3083.33    130.01 o 
  -5  17  10        6.69        5.54     25.79 o 
  -4  17  10     1202.51     1340.84    104.70 o 
  -3  17  10       80.33      120.91     40.73 o 
  -2  17  10       53.40       49.02     34.91 o 
  -1  17  10      295.03      267.65     71.95 o 
   0  17  10       46.08       91.09     35.17 o 
   1  17  10      426.05      441.14     43.81 o 
   2  17  10      106.96      114.32     29.05 o 
   3  17  10      547.92      411.81     48.27 o 
   4  17  10      558.56      605.40     60.10 o 
   5  17  10      870.25      992.07     87.32 o 
   6  17  10      101.26       37.08     46.77 o 
  -7  18  10       85.74       54.35     61.93 o 
  -6  18  10        3.91       47.86     33.21 o 
  -5  18  10       23.51      -13.05     27.17 o 
  -4  18  10      239.95      287.57     54.45 o 
  -3  18  10     1447.79     1497.05    105.11 o 
  -2  18  10      146.37       63.42     38.96 o 
  -1  18  10       34.86        7.88     32.17 o 
   0  18  10      455.39      371.28     42.90 o 
   1  18  10       60.03       73.84     26.26 o 
   2  18  10       17.69       35.39     25.19 o 
   3  18  10     1163.56     1262.78     91.76 o 
   4  18  10       51.89       30.20     30.85 o 
   5  18  10        2.49       -8.81     32.03 o 
   6  18  10       48.09       88.46     50.67 o 
  -7  19  10      773.95      864.70     77.83 o 
  -6  19  10      879.25      907.40     76.31 o 
  -5  19  10      183.39      174.54     40.39 o 
  -4  19  10     1271.50     1208.65    105.54 o 
  -3  19  10       54.32       47.87     70.38 o 
  -2  19  10      317.47      340.08     60.65 o 
  -1  19  10       75.51       61.44     31.95 o 
   0  19  10      480.51      412.60     52.37 o 
   1  19  10     1498.49     1325.82     81.85 o 
   2  19  10     1132.59     1341.90     77.55 o 
   3  19  10       61.53       62.55     30.98 o 
   4  19  10       74.01       53.62     32.37 o 
   5  19  10      169.60      192.34     45.28 o 
   6  19  10       33.74       30.64     66.42 o 
  -6  20  10      276.01      251.90     58.33 o 
  -5  20  10       14.94       26.18     41.59 o 
  -4  20  10      138.78      118.23     84.39 o 
  -3  20  10       76.94       47.07     41.41 o 
  -2  20  10      378.67      492.78     70.03 o 
  -1  20  10      675.70      668.02     68.15 o 
   0  20  10      939.52      826.54     78.27 o 
   1  20  10      214.82      121.43     32.31 o 
   2  20  10     2007.37     2000.02     92.66 o 
   3  20  10       79.41       55.95     31.17 o 
   4  20  10       10.46       11.84     31.03 o 
   5  20  10       22.33       11.87     33.22 o 
   6  20  10       70.23       32.39    100.65 o 
  -6  21  10        7.55       16.63     32.89 o 
  -5  21  10       38.80       27.61     35.63 o 
  -4  21  10      232.10      323.74     61.92 o 
  -3  21  10        6.37       -7.80     35.93 o 
  -2  21  10        7.28       -7.92     34.51 o 
  -1  21  10       82.59       79.72     37.52 o 
   0  21  10      708.47      791.97     77.51 o 
   1  21  10      244.08      245.84     68.05 o 
   2  21  10      172.71      154.35     35.12 o 
   3  21  10        0.74      -13.88     28.47 o 
   4  21  10        1.34       23.20     33.23 o 
   5  21  10      266.79      259.76     50.00 o 
   6  21  10       11.93      -23.95     50.09 o 
  -6  22  10      180.53      192.52     78.20 o 
  -5  22  10       32.29       29.37     32.11 o 
  -4  22  10      331.48      362.18     67.87 o 
  -3  22  10      180.96      114.49     49.07 o 
  -2  22  10        0.12      -30.58     35.09 o 
  -1  22  10      274.60      269.79     50.08 o 
   0  22  10       11.52       18.08     36.12 o 
   1  22  10        7.91      -33.05     25.76 o 
   2  22  10      507.49      562.84     63.41 o 
   3  22  10      120.79       99.80     37.21 o 
   4  22  10       29.97       23.85     35.12 o 
   5  22  10      801.56      906.31    117.99 o 
  -6  23  10       88.52       45.33     38.90 o 
  -5  23  10      246.08      170.69     43.65 o 
  -4  23  10      133.47       77.10     53.75 o 
  -3  23  10      598.65      727.43     87.16 o 
  -2  23  10      114.38      215.68     57.93 o 
  -1  23  10      735.56      681.01     73.26 o 
   0  23  10       60.65       19.55     37.65 o 
   1  23  10      140.83      167.40     47.93 o 
   2  23  10      321.60      278.35     46.78 o 
   3  23  10       33.48       27.42     36.70 o 
   4  23  10       58.13       60.25     36.53 o 
   5  23  10      806.98      701.76     83.58 o 
  -6  24  10       34.46       93.35     41.95 o 
  -5  24  10       17.72       12.76     38.76 o 
  -4  24  10       22.01        8.17     36.70 o 
  -3  24  10     2133.59     2119.89    144.51 o 
  -2  24  10      611.43      818.75     97.52 o 
  -1  24  10        8.98        3.12     44.83 o 
   0  24  10      493.92      577.24     72.60 o 
   1  24  10      315.35      317.21     62.90 o 
   2  24  10       20.18       28.71     32.89 o 
   3  24  10       64.44       17.63     33.55 o 
   4  24  10      469.99      556.71     62.85 o 
   5  24  10       65.06       44.75     48.63 o 
  -5  25  10      267.72      226.01     49.29 o 
  -4  25  10      168.31      173.54     42.41 o 
  -3  25  10        0.34       -5.55     37.60 o 
  -2  25  10      583.50      444.18     81.11 o 
  -1  25  10       43.43       40.72     38.40 o 
   0  25  10      447.74      482.79     68.50 o 
   1  25  10        0.45       16.76     40.26 o 
   2  25  10     1740.00     2048.72    134.88 o 
   3  25  10        9.61       14.53     37.70 o 
   4  25  10       24.66       30.56     37.97 o 
   5  25  10       31.01       25.69     66.71 o 
  -5  26  10       13.93       13.79     43.28 o 
  -4  26  10        0.30        4.81     33.92 o 
  -3  26  10       73.86       70.68     74.42 o 
  -2  26  10      135.48       75.85     48.75 o 
  -1  26  10      105.25       47.56     87.34 o 
   0  26  10      303.73      254.30     55.68 o 
   1  26  10      131.02       80.80     46.01 o 
   2  26  10       11.77        2.12     38.78 o 
   3  26  10      447.81      415.78     81.97 o 
   4  26  10     1732.59     2014.66    116.13 o 
  -5  27  10      187.26      175.81     73.74 o 
  -4  27  10      143.25      102.46     63.34 o 
  -3  27  10      246.68      374.06     75.43 o 
  -2  27  10       76.17       16.59     79.42 o 
  -1  27  10       22.54      -32.58     35.14 o 
   0  27  10      163.93      135.61     50.43 o 
   1  27  10      152.10      147.04     52.56 o 
   2  27  10      227.52      209.86     56.12 o 
   3  27  10      254.23      155.27     65.41 o 
   4  27  10        6.06       12.54     66.78 o 
  -4  28  10       31.12        7.68     37.24 o 
  -3  28  10        8.79       -3.50     46.61 o 
  -2  28  10      335.84      369.61     98.23 o 
  -1  28  10       76.53       73.63     47.65 o 
   0  28  10      460.88      466.97     73.69 o 
   1  28  10       40.24       63.40     45.46 o 
   2  28  10      141.00      193.56     56.52 o 
   3  28  10        0.49       -2.21     52.94 o 
   4  28  10      743.51      783.12    112.19 o 
  -4  29  10        4.05       27.70     39.29 o 
  -3  29  10      691.29      749.11    104.33 o 
  -2  29  10       24.64       15.81     47.54 o 
  -1  29  10      574.19      531.59     74.68 o 
   0  29  10      664.33      861.04    117.57 o 
   1  29  10      661.25      591.14     86.91 o 
   2  29  10      474.19      533.24     77.69 o 
   3  29  10     1106.47     1105.87    248.10 o 
  -4  30  10      159.93       72.38     45.75 o 
  -3  30  10       27.67      102.66     59.02 o 
  -2  30  10      111.95      166.37     62.67 o 
  -1  30  10       60.56       26.63     43.45 o 
   0  30  10      181.55      161.19     53.10 o 
   1  30  10       53.66       47.71     49.01 o 
   2  30  10       88.34       23.93     46.02 o 
   3  30  10      231.13      236.81     76.44 o 
  -3  31  10      154.56      193.55     70.19 o 
  -2  31  10       29.42       20.32     61.96 o 
  -1  31  10        7.30      -49.35     41.43 o 
   0  31  10      547.78      749.47     90.79 o 
   1  31  10      229.08      263.18     64.12 o 
   2  31  10     1278.16     1359.96    118.56 o 
  -2  32  10      251.71      414.96    221.74 o 
  -1  32  10      121.89      111.66     93.13 o 
   0  32  10        3.52      -17.59     42.05 o 
   1  32  10       20.48       -1.61     46.01 o 
   2  32  10      186.05      350.09     95.85 o 
  -2  33  10      461.63      386.94    188.38 o 
  -1  33  10       60.98       17.91     50.47 o 
   0  33  10      167.66      140.15     57.33 o 
   1  33  10       10.52       42.97     49.59 o 
  -8   1  11        6.09       26.21     31.44 o 
  -7   1  11       68.74       60.88     33.07 o 
  -6   1  11     2653.55     2861.55    106.96 o 
  -5   1  11      167.56      368.12    108.63 o 
  -4   1  11       15.95       -4.97     27.03 o 
  -3   1  11      402.20      365.93     51.32 o 
  -2   1  11     3677.37     3629.80    134.77 o 
  -1   1  11      150.79      122.18     18.24 o 
   0   1  11        7.93      -10.65     17.93 o 
   1   1  11     7036.02     6845.03    179.86 o 
   2   1  11      513.92      508.27     66.03 o 
   3   1  11       33.84       12.27     23.50 o 
   4   1  11      493.81      506.51     51.36 o 
   5   1  11      475.69      524.86     55.94 o 
   6   1  11     3311.73     3490.85    137.78 o 
   7   1  11      798.12      752.45    108.68 o 
  -8   2  11       17.40       41.21     33.08 o 
  -7   2  11        6.01       -8.40     23.64 o 
  -6   2  11      200.79      172.04     28.09 o 
  -5   2  11      559.84      663.33     52.81 o 
  -4   2  11      502.97      468.82     51.95 o 
  -3   2  11      209.83      254.34     39.38 o 
  -2   2  11       96.64      123.52     31.00 o 
  -1   2  11      700.17      730.63     39.74 o 
   0   2  11       11.12       -3.74     18.33 o 
   1   2  11       65.64       34.06     21.42 o 
   2   2  11     1218.71     1241.27     69.74 o 
   3   2  11      510.15      518.24     49.85 o 
   4   2  11      734.03      773.73     66.07 o 
   5   2  11       43.33       49.58     32.33 o 
   6   2  11       11.92      -21.17     32.85 o 
   7   2  11       92.09       13.53     51.96 o 
  -8   3  11        9.21       16.11     31.83 o 
  -7   3  11        9.49        8.12     24.64 o 
  -6   3  11     1254.97     1205.21     57.76 o 
  -5   3  11      244.92      272.81     37.20 o 
  -4   3  11        0.08       20.44     34.14 o 
  -3   3  11      115.91      105.90     38.49 o 
  -2   3  11     2196.55     2284.15     62.67 o 
  -1   3  11     1365.06     1281.92     50.11 o 
   0   3  11     1622.38     1608.39     62.90 o 
   1   3  11      106.42      122.74     43.17 o 
   2   3  11      111.06       45.79     23.98 o 
   3   3  11       34.40       -7.50     22.42 o 
   4   3  11       88.73       52.95     29.64 o 
   5   3  11      288.54      245.24     45.69 o 
   6   3  11     1901.34     2076.68    116.03 o 
   7   3  11        8.22       -3.26     45.11 o 
  -8   4  11       19.94        1.38     30.38 o 
  -7   4  11       16.49       38.58     26.01 o 
  -6   4  11        1.17        6.07     22.65 o 
  -5   4  11       30.12       74.79     26.65 o 
  -4   4  11       52.61       57.75     73.71 o 
  -3   4  11     1521.45     1567.96     89.33 o 
  -2   4  11     1852.54     1824.51     68.64 o 
  -1   4  11      111.01       86.41     18.71 o 
   0   4  11      739.28      791.91     45.44 o 
   1   4  11      697.77      690.71     48.98 o 
   2   4  11        0.03        1.33     20.00 o 
   3   4  11     1087.83     1131.67     94.67 o 
   4   4  11      117.58       65.29     30.11 o 
   5   4  11        0.50       26.49     30.51 o 
   6   4  11      340.87      315.27     60.06 o 
   7   4  11       75.87       48.81     54.55 o 
  -7   5  11       75.31       96.47     29.55 o 
  -6   5  11      310.34      354.43     65.98 o 
  -5   5  11      249.19      356.61     59.83 o 
  -4   5  11        0.04        4.95     63.53 o 
  -3   5  11        1.33       14.16     24.20 o 
  -2   5  11      292.99      309.28     34.63 o 
  -1   5  11      391.71      367.57     30.46 o 
   0   5  11      150.47      140.46     23.58 o 
   1   5  11     1483.45     1497.29     73.18 o 
   2   5  11     3442.92     3432.99    113.85 o 
   3   5  11      133.74      110.60     30.21 o 
   4   5  11      131.33       72.71     31.06 o 
   5   5  11      224.89      218.07     56.07 o 
   6   5  11      448.37      450.94     58.79 o 
   7   5  11      237.39      218.44     73.38 o 
  -7   6  11       43.28        3.38     26.06 o 
  -6   6  11      161.88      140.41     58.77 o 
  -5   6  11       73.17       58.82     18.56 o 
  -4   6  11       91.22       83.27     74.14 o 
  -3   6  11        2.27        2.10     18.64 o 
  -2   6  11       27.07       14.47     13.98 o 
  -1   6  11       30.55        8.35     19.31 o 
   0   6  11     1956.58     1872.11     70.86 o 
   1   6  11      551.95      511.82     80.74 o 
   2   6  11        4.53       -4.60     25.01 o 
   3   6  11      311.61      263.33     38.22 o 
   4   6  11      226.17      256.24     41.22 o 
   5   6  11      158.32      121.06     38.09 o 
   6   6  11      200.74      209.79     46.97 o 
   7   6  11      483.59      593.50     99.70 o 
  -7   7  11        5.07       12.73     27.81 o 
  -6   7  11      405.71      410.90     42.86 o 
  -5   7  11      128.56      127.71     30.99 o 
  -4   7  11       39.59       51.84     68.77 o 
  -3   7  11      664.86      703.00     73.21 o 
  -2   7  11     1424.17     1365.45     64.25 o 
  -1   7  11        6.25        5.28     16.60 o 
   0   7  11      192.99      236.57     28.06 o 
   1   7  11      355.59      370.24     41.75 o 
   2   7  11      240.03      246.07     35.98 o 
   3   7  11      360.30      352.13     42.18 o 
   4   7  11        4.43        6.70     27.06 o 
   5   7  11       32.94       13.48     30.52 o 
   6   7  11      123.97      104.59     47.21 o 
   7   7  11        1.91       -2.67     54.10 o 
  -7   8  11      260.54      264.15     42.29 o 
  -6   8  11        0.73       -1.89     22.23 o 
  -5   8  11      306.69      395.71     37.17 o 
  -4   8  11     1016.84     1109.91    182.19 o 
  -3   8  11      131.77      104.76     28.44 o 
  -2   8  11       73.75       93.79     19.20 o 
  -1   8  11     1894.18     1955.33     67.86 o 
   0   8  11     2107.77     2291.67     76.93 o 
   1   8  11      280.25      248.77     30.80 o 
   2   8  11     2116.13     2209.40     89.96 o 
   3   8  11       41.28       11.03     25.22 o 
   4   8  11      236.40      173.92     47.76 o 
   5   8  11        2.08       -7.15     29.42 o 
   6   8  11        3.29       24.73     35.81 o 
   7   8  11      895.23     1058.09    129.30 o 
  -7   9  11      520.28      512.98     52.60 o 
  -6   9  11      314.52      352.37     52.94 o 
  -5   9  11      315.99      269.52     35.33 o 
  -4   9  11      993.92     1029.01    126.90 o 
  -3   9  11      506.69      523.80     60.02 o 
  -2   9  11       60.38       62.55     20.04 o 
  -1   9  11        7.83       39.33     19.08 o 
   0   9  11       24.13       13.94     20.52 o 
   1   9  11     1113.40     1087.52     58.60 o 
   2   9  11      357.10      289.32     38.52 o 
   3   9  11      480.62      456.76     48.60 o 
   4   9  11      199.52      229.39     39.58 o 
   5   9  11       66.60       12.57     31.48 o 
   6   9  11       38.03       92.06     40.68 o 
   7   9  11        0.05        4.16     52.20 o 
  -7  10  11      237.78      252.49     39.73 o 
  -6  10  11        8.88        8.04     35.43 o 
  -5  10  11       29.73       26.14     21.28 o 
  -4  10  11      710.89      653.22    104.55 o 
  -3  10  11      289.18      279.26     54.36 o 
  -2  10  11      108.36       69.10     35.60 o 
  -1  10  11     1309.73     1337.89     71.75 o 
   0  10  11     3130.47     3245.70     96.70 o 
   1  10  11       41.77        5.16     19.04 o 
   2  10  11      168.52      133.02     30.81 o 
   3  10  11       19.30       26.13     25.51 o 
   4  10  11      933.75      876.35     68.88 o 
   5  10  11        1.14      -54.86     27.43 o 
   6  10  11       61.19       55.94     38.11 o 
  -7  11  11       91.44       86.29     38.54 o 
  -6  11  11      301.57      249.64     52.08 o 
  -5  11  11      226.15      222.01     32.24 o 
  -4  11  11      447.82      532.09     53.62 o 
  -3  11  11      319.65      280.74     93.82 o 
  -2  11  11      174.96      156.31     27.24 o 
  -1  11  11     2482.51     2586.45     82.72 o 
   0  11  11      439.20      388.04     36.00 o 
   1  11  11        3.09      -23.85     18.23 o 
   2  11  11       22.56        9.03     23.68 o 
   3  11  11     1304.86     1288.92     79.45 o 
   4  11  11     1978.80     1990.45    104.44 o 
   5  11  11     1582.37     1566.43     97.24 o 
   6  11  11       90.65      103.14     42.15 o 
  -7  12  11       49.08       36.93     34.87 o 
  -6  12  11      440.57      390.37     74.69 o 
  -5  12  11        4.53        0.66     29.25 o 
  -4  12  11       17.09       13.92     26.22 o 
  -3  12  11      254.57      248.48     54.72 o 
  -2  12  11        0.39        0.53     19.74 o 
  -1  12  11      135.58      161.68     46.28 o 
   0  12  11     3621.00     3667.39    106.55 o 
   1  12  11     1443.00     1440.06     70.17 o 
   2  12  11      640.21      725.77     57.26 o 
   3  12  11     1055.54     1174.82     76.76 o 
   4  12  11       45.86       37.59     31.60 o 
   5  12  11       16.27       49.30     35.24 o 
   6  12  11        3.49      -16.97     33.81 o 
  -7  13  11      274.36      206.77     41.88 o 
  -6  13  11     2157.40     1968.28    186.69 o 
  -5  13  11      135.70      155.30     30.91 o 
  -4  13  11      361.30      239.06     53.28 o 
  -3  13  11       58.57       70.90     40.14 o 
  -2  13  11       19.48       15.03     21.22 o 
  -1  13  11      794.82      827.85     66.76 o 
   0  13  11      267.48      260.92     39.93 o 
   1  13  11       71.90       99.10     25.85 o 
   2  13  11        0.59       16.52     24.14 o 
   3  13  11     1318.60     1370.22     83.40 o 
   4  13  11     2034.20     2133.08    110.22 o 
   5  13  11      819.39      842.63     73.77 o 
   6  13  11      354.45      500.28     72.06 o 
  -7  14  11      109.62       77.51     36.17 o 
  -6  14  11       99.22      128.56     48.87 o 
  -5  14  11     1402.35     1505.78    146.92 o 
  -4  14  11       63.00       89.22     45.70 o 
  -3  14  11      294.25      317.04     72.17 o 
  -2  14  11      582.99      551.06     55.69 o 
  -1  14  11     1211.85     1333.11     73.21 o 
   0  14  11       18.43       18.22     20.51 o 
   1  14  11      168.55      210.52     31.34 o 
   2  14  11      103.52       23.81     26.14 o 
   3  14  11      921.63     1093.48     75.02 o 
   4  14  11        7.27       28.93     30.54 o 
   5  14  11        4.45       -7.70     33.06 o 
   6  14  11       28.27      -50.04     36.41 o 
  -7  15  11        1.18      -20.30     30.95 o 
  -6  15  11      424.89      414.97     50.39 o 
  -5  15  11      158.09      137.71     40.62 o 
  -4  15  11     1183.57     1175.05    159.49 o 
  -3  15  11      410.06      335.95    118.63 o 
  -2  15  11       55.30       27.77     37.70 o 
  -1  15  11      346.37      465.78     45.13 o 
   0  15  11       24.23       22.12     23.27 o 
   1  15  11       47.13       49.42     23.18 o 
   2  15  11      972.56      852.96     63.52 o 
   3  15  11     1172.58     1437.00     87.32 o 
   4  15  11      147.21      233.39     43.33 o 
   5  15  11       99.77       94.49     39.41 o 
   6  15  11       19.18       -2.64     45.07 o 
  -7  16  11       38.37      -36.24     31.87 o 
  -6  16  11      604.19      604.82     59.01 o 
  -5  16  11     4118.94     4108.10    151.02 o 
  -4  16  11       69.02        4.64     33.56 o 
  -3  16  11     1548.75     1416.81     99.93 o 
  -2  16  11      703.95      683.16     66.46 o 
  -1  16  11      465.46      484.79     52.38 o 
   0  16  11       25.74       24.73     24.85 o 
   1  16  11     2040.89     2117.70     83.64 o 
   2  16  11       42.90       30.53     24.52 o 
   3  16  11       41.76       20.14     29.84 o 
   4  16  11      123.45      165.46     40.94 o 
   5  16  11       50.90       49.63     35.73 o 
   6  16  11        2.94       44.60     48.95 o 
  -6  17  11      815.14      744.50     66.89 o 
  -5  17  11     1436.09     1247.44    121.89 o 
  -4  17  11      965.39      854.77     86.18 o 
  -3  17  11     3074.95     3329.96    177.14 o 
  -2  17  11       91.02       70.64     33.13 o 
  -1  17  11       29.13       -0.05     22.26 o 
   0  17  11       46.36       18.20     25.53 o 
   1  17  11      340.70      430.76     42.73 o 
   2  17  11       13.20       29.23     25.07 o 
   3  17  11       55.23       48.63     31.31 o 
   4  17  11       19.67        3.31     30.70 o 
   5  17  11      257.99      141.88     43.08 o 
   6  17  11       39.79       95.39     52.06 o 
  -6  18  11      203.63      164.83     68.41 o 
  -5  18  11      995.85      899.16    106.03 o 
  -4  18  11        2.82      -33.13     33.93 o 
  -3  18  11     2224.26     2125.01    317.69 o 
  -2  18  11      471.71      550.99    123.92 o 
  -1  18  11      647.89      639.05     67.95 o 
   0  18  11      381.67      307.03     59.62 o 
   1  18  11        0.91       -3.45     24.29 o 
   2  18  11     2692.55     2617.47     99.30 o 
   3  18  11      823.83      929.59     72.85 o 
   4  18  11       10.32       -3.28     32.50 o 
   5  18  11      253.49      242.28     49.99 o 
  -6  19  11      306.45      373.00     54.05 o 
  -5  19  11       49.08       29.50     32.47 o 
  -4  19  11       60.25       30.74    110.95 o 
  -3  19  11       21.00        6.38     43.65 o 
  -2  19  11      779.80      844.88     78.29 o 
  -1  19  11        6.45       35.28     34.52 o 
   0  19  11       70.95      122.55     33.15 o 
   1  19  11      119.16       26.33     28.07 o 
   2  19  11       70.20       75.62     30.38 o 
   3  19  11      292.30      351.07     58.06 o 
   4  19  11       26.78       60.75     36.91 o 
   5  19  11      897.63      816.11     77.41 o 
  -6  20  11      102.85       54.12     36.52 o 
  -5  20  11      137.44      120.31     38.81 o 
  -4  20  11      448.02      443.94     77.96 o 
  -3  20  11      655.25      573.12    104.13 o 
  -2  20  11     1233.27     1245.52     96.12 o 
  -1  20  11      338.92      324.83     54.51 o 
   0  20  11        5.88       20.68     26.90 o 
   1  20  11       70.30       65.55     33.27 o 
   2  20  11      725.10      764.34     59.30 o 
   3  20  11      245.70      247.88     44.89 o 
   4  20  11      529.23      561.44     73.79 o 
   5  20  11      284.92      281.88     52.01 o 
  -6  21  11        0.71      -46.91     31.56 o 
  -5  21  11      282.52      231.53     46.71 o 
  -4  21  11       33.81       52.15     46.67 o 
  -3  21  11        8.67       -8.95     46.22 o 
  -2  21  11      359.16      313.86     53.01 o 
  -1  21  11      210.54      163.77     44.58 o 
   0  21  11      342.15      414.39     91.39 o 
   1  21  11       99.55      132.47     37.13 o 
   2  21  11      123.67      141.88     39.34 o 
   3  21  11       19.65       35.81     33.91 o 
   4  21  11        8.61       -9.90     33.81 o 
   5  21  11      261.91      305.10     55.17 o 
  -5  22  11       27.52       44.55     34.62 o 
  -4  22  11      239.76      153.56     53.30 o 
  -3  22  11      836.05      768.95     93.73 o 
  -2  22  11      210.90      256.71     51.36 o 
  -1  22  11       24.29        5.94     34.09 o 
   0  22  11        6.80      -13.86     31.13 o 
   1  22  11      670.20      631.91     63.59 o 
   2  22  11        1.22       28.13     31.50 o 
   3  22  11     1063.04      997.10     77.82 o 
   4  22  11       14.19       15.93     34.60 o 
   5  22  11      648.39      746.36    100.69 o 
  -5  23  11      336.01      413.51     87.78 o 
  -4  23  11        0.02      -48.14     42.38 o 
  -3  23  11      801.42      668.06    158.62 o 
  -2  23  11        0.91      -12.48     34.59 o 
  -1  23  11      736.67      708.29     78.58 o 
   0  23  11       34.44       12.81     37.95 o 
   1  23  11       20.47      126.71     45.39 o 
   2  23  11     1643.49     1709.75    102.56 o 
   3  23  11       62.10       89.03     45.62 o 
   4  23  11      118.35      109.92     42.67 o 
  -5  24  11      631.83      641.47     68.85 o 
  -4  24  11      256.68      357.34     76.45 o 
  -3  24  11      128.54      170.83     92.94 o 
  -2  24  11      389.12      359.04     74.13 o 
  -1  24  11       22.05      -11.83     36.99 o 
   0  24  11      525.07      534.98     73.12 o 
   1  24  11        0.13       33.40     38.50 o 
   2  24  11      131.04       40.09     44.14 o 
   3  24  11     1160.72     1472.21    161.15 o 
   4  24  11       31.76       15.58     39.03 o 
  -5  25  11      507.97      533.42     66.47 o 
  -4  25  11       36.51       76.96     38.85 o 
  -3  25  11      142.37      156.13     78.44 o 
  -2  25  11      296.92      203.19     69.30 o 
  -1  25  11      136.60      155.98     61.77 o 
   0  25  11      115.48       89.00     51.57 o 
   1  25  11        8.14       -1.69     37.94 o 
   2  25  11       12.96       30.92     44.72 o 
   3  25  11      280.58      412.40     68.69 o 
   4  25  11      215.31      219.83     60.17 o 
  -4  26  11       25.20       37.06     38.74 o 
  -3  26  11       20.97        0.12     63.53 o 
  -2  26  11      465.25      464.01     79.91 o 
  -1  26  11      204.05      246.52     56.43 o 
   0  26  11     1546.00     2006.54    136.34 o 
   1  26  11      286.52      301.07     62.82 o 
   2  26  11      334.12      248.12     71.22 o 
   3  26  11       96.39       53.31     56.09 o 
   4  26  11       32.91       54.52     49.56 o 
  -4  27  11       16.89       29.33     37.37 o 
  -3  27  11       83.20      177.54     91.29 o 
  -2  27  11        6.52        3.89     39.71 o 
  -1  27  11        8.00      -47.68     35.64 o 
   0  27  11       30.30       51.53     43.53 o 
   1  27  11       74.04       67.27     55.54 o 
   2  27  11      141.00      173.44     79.26 o 
   3  27  11        0.13       12.51     59.08 o 
  -3  28  11       47.98        9.58     51.29 o 
  -2  28  11      118.20       40.59     51.83 o 
  -1  28  11      272.67      179.81     57.94 o 
   0  28  11      933.49     1169.91    107.13 o 
   1  28  11      192.23      172.95     81.25 o 
   2  28  11      141.36      115.41     54.97 o 
   3  28  11       49.84       -2.69     56.53 o 
  -3  29  11       32.23       28.28     55.51 o 
  -2  29  11       10.76       43.35     60.81 o 
  -1  29  11      228.06      194.28     57.75 o 
   0  29  11       44.25      133.19     56.22 o 
   1  29  11       70.79       56.14     49.17 o 
   2  29  11       33.05       88.21     55.19 o 
  -2  30  11        5.51      -29.21     41.51 o 
  -1  30  11        2.86      -13.68     45.76 o 
   0  30  11      301.57      188.78     59.91 o 
   1  30  11       12.90       -2.65     46.79 o 
   2  30  11        2.83       60.19     52.68 o 
  -1  31  11        3.22      -14.03     44.12 o 
   0  31  11       14.09       27.26     49.24 o 
   1  31  11      469.49      427.14     77.11 o 
  -7   0  12      279.70      310.27     54.94 o 
  -6   0  12       43.00       27.92     29.16 o 
  -4   0  12     7855.93     7860.44    321.10 o 
  -3   0  12      468.00      646.69     84.50 o 
  -2   0  12       69.89       25.91     38.60 o 
  -1   0  12     1122.52     1093.72     64.25 o 
   0   0  12     4337.65     4588.89    186.39 o 
   1   0  12      690.11      804.89     77.14 o 
   2   0  12     1213.94     1185.63    100.74 o 
   3   0  12      127.45       96.60     43.20 o 
   4   0  12      435.92      350.61     67.77 o 
   5   0  12        0.41      -51.56     42.38 o 
   6   0  12      124.12       96.54    120.97 o 
  -7   1  12       37.42       33.33     26.29 o 
  -6   1  12      357.02      355.98     34.75 o 
  -5   1  12      143.39      116.38     70.21 o 
  -4   1  12       99.66      140.30     38.30 o 
  -3   1  12       18.98       15.84     29.16 o 
  -2   1  12     1852.47     1981.01     72.02 o 
  -1   1  12      115.62      155.08     25.58 o 
   0   1  12      307.86      355.12     35.81 o 
   1   1  12      545.62      660.75     50.40 o 
   2   1  12        4.47      -13.49     22.27 o 
   3   1  12      379.04      383.74     59.51 o 
   4   1  12      104.48      118.26     36.43 o 
   5   1  12      123.10      120.59     39.35 o 
   6   1  12        0.01      -50.79     34.77 o 
  -7   2  12       35.13       21.52     26.05 o 
  -6   2  12        0.96       -9.34     19.43 o 
  -5   2  12       43.79       39.31     70.02 o 
  -4   2  12      815.25      658.04     71.49 o 
  -3   2  12      407.41      432.15     49.59 o 
  -2   2  12       52.05       41.11     19.18 o 
  -1   2  12      104.57      130.29     28.01 o 
   0   2  12      134.76      139.05     30.25 o 
   1   2  12        9.52      -12.65     20.03 o 
   2   2  12      377.97      360.63     41.00 o 
   3   2  12     1991.66     1939.77     97.61 o 
   4   2  12      602.53      570.95     71.88 o 
   5   2  12       40.64       61.22     36.82 o 
   6   2  12      296.29      318.18     74.40 o 
  -7   3  12       69.57       38.49     28.19 o 
  -6   3  12        0.09      -18.68     19.28 o 
  -5   3  12      692.08      674.60     69.98 o 
  -4   3  12      897.72     1042.22    278.29 o 
  -3   3  12     1143.30     1135.30    101.05 o 
  -2   3  12      101.82      104.78     22.93 o 
  -1   3  12       21.06       16.37     17.49 o 
   0   3  12      125.23      119.64     24.34 o 
   1   3  12      670.41      749.40     53.27 o 
   2   3  12      584.70      624.90     52.52 o 
   3   3  12      152.84      188.04     36.21 o 
   4   3  12      318.40      316.11     45.17 o 
   5   3  12     1516.30     1415.23     93.20 o 
   6   3  12       25.67       38.39     38.58 o 
  -7   4  12       56.75       46.10     27.62 o 
  -6   4  12        4.38      -25.92     20.03 o 
  -5   4  12       83.23       23.38     54.21 o 
  -4   4  12        2.39       -3.14     42.18 o 
  -3   4  12      282.23      265.16     42.64 o 
  -2   4  12      239.16      266.74     25.65 o 
  -1   4  12     1095.07     1179.05     51.30 o 
   0   4  12        0.03      -19.25     18.10 o 
   1   4  12      309.92      333.67     37.78 o 
   2   4  12       64.77       75.53     27.63 o 
   3   4  12     4382.12     4337.83    141.24 o 
   4   4  12     1191.53     1266.19     87.16 o 
   5   4  12        0.09       -4.13     32.02 o 
   6   4  12      437.18      451.39     64.23 o 
  -7   5  12       17.92       16.92     26.41 o 
  -6   5  12       69.62       48.66     22.12 o 
  -5   5  12      267.01      224.28     38.60 o 
  -4   5  12       21.14        2.48     53.68 o 
  -3   5  12      395.18      365.98     60.28 o 
  -2   5  12      698.16      730.08     38.62 o 
  -1   5  12       11.05        9.85     16.86 o 
   0   5  12      674.67      699.52     45.32 o 
   1   5  12      855.14      908.23     59.33 o 
   2   5  12       99.73       84.91     28.00 o 
   3   5  12      585.64      653.80     77.29 o 
   4   5  12      298.30      305.36     45.95 o 
   5   5  12     1048.72     1073.09     82.76 o 
   6   5  12        1.49       11.65     35.25 o 
  -7   6  12      299.85      388.42     45.33 o 
  -6   6  12      135.82      106.60     25.29 o 
  -5   6  12        1.54      -18.49     28.65 o 
  -4   6  12      597.62      738.28    101.95 o 
  -3   6  12       62.24       32.93     25.10 o 
  -2   6  12        5.30       -2.90     18.34 o 
  -1   6  12        9.52       -5.28     17.05 o 
   0   6  12      135.90      159.54     26.15 o 
   1   6  12     2392.25     2319.06     89.82 o 
   2   6  12      182.30      140.65     32.96 o 
   3   6  12       25.59        2.25     24.92 o 
   4   6  12       87.07       76.71     33.36 o 
   5   6  12        1.75       33.04     35.59 o 
   6   6  12      436.69      455.77     93.97 o 
  -7   7  12        5.38       29.48     28.66 o 
  -6   7  12       78.34      125.48     27.47 o 
  -5   7  12      123.92      132.54     36.84 o 
  -4   7  12      501.52      750.16    152.36 o 
  -3   7  12      321.36      295.97     38.78 o 
  -2   7  12       23.03      -23.15     16.13 o 
  -1   7  12      162.06      136.47     26.65 o 
   0   7  12      112.74       98.79     25.06 o 
   1   7  12      419.62      424.30     42.32 o 
   2   7  12        6.88       20.24     25.61 o 
   3   7  12       12.47       32.74     29.44 o 
   4   7  12        0.26       24.19     30.99 o 
   5   7  12       35.89       68.91     35.17 o 
   6   7  12       12.58       -6.80     37.71 o 
  -7   8  12      945.50      983.47     80.62 o 
  -6   8  12      108.00      105.66     28.06 o 
  -5   8  12        8.45       21.81     20.06 o 
  -4   8  12      635.89      787.45    161.71 o 
  -3   8  12       86.24      108.36     30.97 o 
  -2   8  12       10.75       -5.29     18.05 o 
  -1   8  12      205.59      222.48     27.87 o 
   0   8  12     2181.61     2180.15     78.95 o 
   1   8  12      128.61      154.20     30.11 o 
   2   8  12      110.04      160.00     38.25 o 
   3   8  12      182.94      208.03     39.90 o 
   4   8  12      149.08      101.34     54.95 o 
   5   8  12      433.35      415.88     54.33 o 
   6   8  12      631.65      781.22     77.41 o 
  -7   9  12      358.87      383.16     45.49 o 
  -6   9  12      151.54      148.74     29.90 o 
  -5   9  12      135.38      114.77     49.11 o 
  -4   9  12      175.53        1.84     76.07 o 
  -3   9  12      734.43      743.92     43.14 o 
  -2   9  12      189.67      202.05     28.34 o 
  -1   9  12      102.20       75.41     22.10 o 
   0   9  12     2223.32     2291.87     81.73 o 
   1   9  12       23.94       13.00     21.91 o 
   2   9  12      980.83     1013.41    129.79 o 
   3   9  12       82.39      112.47     33.80 o 
   4   9  12       99.40       74.60     33.67 o 
   5   9  12      541.41      745.43     99.29 o 
   6   9  12       73.89       77.25     45.20 o 
  -7  10  12        1.50       22.26     29.88 o 
  -6  10  12       91.19       57.84     29.52 o 
  -5  10  12       35.34       74.69     23.88 o 
  -4  10  12      181.09      247.58     82.84 o 
  -3  10  12       67.10       44.71     24.74 o 
  -2  10  12      105.35       75.78     24.00 o 
  -1  10  12       66.25       64.06     22.35 o 
   0  10  12     1621.88     1567.24     84.11 o 
   1  10  12      761.88      704.70     50.22 o 
   2  10  12      322.23      395.73     45.85 o 
   3  10  12       31.09       35.52     30.38 o 
   4  10  12      110.91       97.95     34.65 o 
   5  10  12       44.44       24.35     37.20 o 
   6  10  12      860.13      825.26    118.28 o 
  -6  11  12      475.54      473.41     48.38 o 
  -5  11  12      427.99      383.03     51.65 o 
  -4  11  12        1.55       -5.02     25.58 o 
  -3  11  12        0.42       11.05     24.67 o 
  -2  11  12      554.01      534.20     43.35 o 
  -1  11  12      716.01      865.48     94.42 o 
   0  11  12       31.19       51.04     22.12 o 
   1  11  12      471.80      469.47     48.55 o 
   2  11  12      555.03      547.58     52.57 o 
   3  11  12      562.21      458.23     63.94 o 
   4  11  12        9.40       56.33     32.71 o 
   5  11  12      267.69      339.83     59.06 o 
   6  11  12        1.10       -0.25     42.58 o 
  -6  12  12      142.91      172.96     35.28 o 
  -5  12  12      206.54      165.75     31.86 o 
  -4  12  12      105.17       82.86     33.37 o 
  -3  12  12      493.66      442.04     47.71 o 
  -2  12  12        0.55       13.29     22.71 o 
  -1  12  12      242.23      196.21     32.37 o 
   0  12  12        8.90       32.50     21.69 o 
   1  12  12     2630.73     2670.58     92.64 o 
   2  12  12       30.16       11.74     27.11 o 
   3  12  12      315.44      288.00     44.70 o 
   4  12  12      120.76      221.69     43.97 o 
   5  12  12       53.41      111.40     41.86 o 
   6  12  12      677.90      679.88    103.76 o 
  -6  13  12      100.35      109.55     32.75 o 
  -5  13  12      144.36      158.64     33.28 o 
  -4  13  12       44.56       28.88     32.84 o 
  -3  13  12      371.12      354.74     54.78 o 
  -2  13  12        0.61       16.11     22.85 o 
  -1  13  12      504.63      502.00     45.55 o 
   0  13  12     2841.01     2727.99     94.87 o 
   1  13  12       18.28       26.37     23.87 o 
   2  13  12     1027.88     1008.98     86.42 o 
   3  13  12      522.42      442.04     54.83 o 
   4  13  12       10.70       33.38     34.08 o 
   5  13  12        1.08       59.70     36.71 o 
  -6  14  12        0.28       10.04     28.50 o 
  -5  14  12      700.72      719.16     59.22 o 
  -4  14  12     2297.15     2376.77    139.86 o 
  -3  14  12        1.03       18.37     27.85 o 
  -2  14  12      184.08      157.83     38.80 o 
  -1  14  12      314.50      281.20     38.22 o 
   0  14  12      124.24      166.69     34.76 o 
   1  14  12      196.28      164.73     33.22 o 
   2  14  12      169.95      105.47     33.25 o 
   3  14  12      408.35      400.95     50.20 o 
   4  14  12        0.00       16.12     31.53 o 
   5  14  12      441.79      608.16     66.42 o 
  -6  15  12      439.53      473.34     80.30 o 
  -5  15  12      901.68      988.39     71.22 o 
  -4  15  12      211.58      152.68     51.68 o 
  -3  15  12        3.07       15.20     30.96 o 
  -2  15  12     1848.62     1806.66    161.99 o 
  -1  15  12      234.33      263.11     39.71 o 
   0  15  12      108.77      117.15     31.74 o 
   1  15  12        0.06        5.22     23.21 o 
   2  15  12     1025.30     1177.63     77.52 o 
   3  15  12        1.82      -26.05     27.62 o 
   4  15  12      176.43      163.26     42.63 o 
   5  15  12       79.06       65.03     56.43 o 
  -6  16  12       75.61       65.93     34.02 o 
  -5  16  12      724.23      681.24     59.79 o 
  -4  16  12      166.14      120.81     45.76 o 
  -3  16  12      146.61      216.84    104.13 o 
  -2  16  12      715.96      676.06     71.15 o 
  -1  16  12      272.27      207.91     56.27 o 
   0  16  12      408.81      380.45     45.73 o 
   1  16  12     1412.01     1375.70     84.35 o 
   2  16  12       18.02       18.16     29.67 o 
   3  16  12      671.97      657.18     63.42 o 
   4  16  12       46.90       26.72     35.04 o 
   5  16  12      141.89      167.13     46.97 o 
  -6  17  12        2.51       -4.93     32.38 o 
  -5  17  12      685.62      789.67    147.38 o 
  -4  17  12      129.34       15.54     38.18 o 
  -3  17  12       75.39       81.38    106.74 o 
  -2  17  12      256.43      319.27     52.08 o 
  -1  17  12        8.02       -2.10     36.95 o 
   0  17  12      990.55      977.95     70.37 o 
   1  17  12      357.34      288.96     43.52 o 
   2  17  12       21.36       -2.86     30.53 o 
   3  17  12       47.08       71.73     36.41 o 
   4  17  12      223.00      137.60     41.90 o 
   5  17  12        0.82      -10.20     38.42 o 
  -5  18  12      566.42      531.47     58.24 o 
  -4  18  12      397.48      382.59    179.41 o 
  -3  18  12       79.36       56.72     43.44 o 
  -2  18  12     1095.69     1047.89     86.55 o 
  -1  18  12       36.50       41.85     35.95 o 
   0  18  12      248.80      238.61     53.01 o 
   1  18  12        0.05       14.49     29.28 o 
   2  18  12       73.97       69.45     32.23 o 
   3  18  12       46.49       49.44     33.28 o 
   4  18  12      135.32      188.07     44.23 o 
   5  18  12      103.90       76.04     43.53 o 
  -5  19  12        0.83        5.16     33.58 o 
  -4  19  12       19.18        3.98     40.20 o 
  -3  19  12      554.88      627.52    124.50 o 
  -2  19  12       60.23       50.74     39.25 o 
  -1  19  12      450.85      462.66     63.35 o 
   0  19  12      526.54      529.71     55.12 o 
   1  19  12       11.00       15.25     30.13 o 
   2  19  12       95.86      101.39     52.11 o 
   3  19  12      385.20      401.12     54.09 o 
   4  19  12       13.93        7.43     36.42 o 
  -5  20  12      108.55       79.38     59.39 o 
  -4  20  12        0.08       17.55     41.27 o 
  -3  20  12       30.29      -10.88     43.08 o 
  -2  20  12      198.57      185.29     47.95 o 
  -1  20  12        4.59       44.07     37.75 o 
   0  20  12      145.05      184.56     40.18 o 
   1  20  12       68.14       89.72     36.45 o 
   2  20  12     1366.67     1447.20     95.25 o 
   3  20  12      318.91      383.84     53.15 o 
   4  20  12      462.59      511.96     62.19 o 
  -5  21  12      155.98      113.74     39.79 o 
  -4  21  12      237.89      266.89     63.23 o 
  -3  21  12       51.23      -14.48     42.80 o 
  -2  21  12      126.96      108.96     51.58 o 
  -1  21  12      478.62      512.29     68.71 o 
   0  21  12       40.04        3.92     35.33 o 
   1  21  12      146.22      133.60     39.45 o 
   2  21  12     1030.03      955.53     78.95 o 
   3  21  12        6.05       52.88     44.14 o 
   4  21  12      539.82      517.64     70.52 o 
  -5  22  12        0.03       33.35     36.72 o 
  -4  22  12      296.07      169.02     91.93 o 
  -3  22  12       18.54       24.77     47.46 o 
  -2  22  12      102.87       63.27     42.28 o 
  -1  22  12       47.08       98.63     43.20 o 
   0  22  12      940.70      823.06     86.51 o 
   1  22  12      140.22      116.19     40.83 o 
   2  22  12      530.46      557.17     64.44 o 
   3  22  12       73.18      103.09     47.60 o 
   4  22  12      828.07      807.86     79.40 o 
  -4  23  12        0.01        7.90     46.14 o 
  -3  23  12       76.63      113.44     56.73 o 
  -2  23  12       71.30       -1.93     38.55 o 
  -1  23  12        8.57       80.42     41.83 o 
   0  23  12      758.13      637.39     80.56 o 
   1  23  12      206.76      234.15     55.99 o 
   2  23  12        2.39      -50.73     30.48 o 
   3  23  12      220.16      260.53     82.67 o 
  -4  24  12      338.40      295.21    166.99 o 
  -3  24  12      175.70      183.69     62.47 o 
  -2  24  12       97.59       33.41     48.66 o 
  -1  24  12       61.29       48.84     42.57 o 
   0  24  12      271.02      256.22     58.28 o 
   1  24  12      538.62      326.26     97.39 o 
   2  24  12      103.70       96.82     43.69 o 
   3  24  12      845.52     1050.11    100.01 o 
  -4  25  12        0.18      -61.69     63.77 o 
  -3  25  12      147.72       90.53     59.06 o 
  -2  25  12      176.56      144.27     48.79 o 
  -1  25  12      364.26      304.65     62.55 o 
   0  25  12      269.68      184.52     69.78 o 
   1  25  12       35.51       31.75     45.14 o 
   2  25  12       83.25      101.13     50.34 o 
   3  25  12       48.76        2.92     51.46 o 
  -3  26  12       49.28       14.21     51.19 o 
  -2  26  12        6.66       29.52     40.23 o 
  -1  26  12       21.42       68.38     47.34 o 
   0  26  12      463.74      560.47    126.66 o 
   1  26  12      248.80      241.59     62.10 o 
   2  26  12       46.69       53.25     50.95 o 
  -2  27  12      560.08      475.84     77.10 o 
  -1  27  12      137.53      177.77     58.06 o 
   0  27  12      620.25      762.15     92.13 o 
   1  27  12      104.63       44.02     50.24 o 
   2  27  12      418.77      222.83    121.87 o 
  -2  28  12        0.00       21.34     46.24 o 
  -1  28  12        6.12       26.74     45.89 o 
   0  28  12      373.03      385.56     71.55 o 
   1  28  12      243.63      169.47    105.68 o 
  -6   1  13      234.74      302.90     46.91 o 
  -4   1  13     1513.56     1579.86    230.67 o 
  -3   1  13       56.47       46.14     30.84 o 
  -2   1  13       24.93       26.22     16.18 o 
  -1   1  13      117.06      136.90     23.85 o 
   0   1  13       34.83       30.56     24.30 o 
   1   1  13     5094.98     5251.87    154.69 o 
   2   1  13      274.45      309.18     48.43 o 
   3   1  13      868.10      946.51     78.99 o 
   4   1  13      979.42      878.30     82.24 o 
   5   1  13      145.39      160.31     45.49 o 
  -6   2  13        0.02        5.16     32.36 o 
  -4   2  13       22.50       40.96     50.62 o 
  -3   2  13      356.57      444.16     99.01 o 
  -2   2  13       48.29       43.22     17.60 o 
  -1   2  13      360.64      354.34     32.18 o 
   0   2  13      111.70      152.67     29.17 o 
   1   2  13      756.35      691.00     53.97 o 
   2   2  13      100.56       99.85     31.41 o 
   3   2  13      100.12       54.38     29.96 o 
   4   2  13      299.81      308.32     49.18 o 
   5   2  13       36.09       13.58     36.55 o 
  -6   3  13      450.10      401.52     55.58 o 
  -5   3  13      111.86       32.60    113.08 o 
  -4   3  13     1094.89     1320.22    131.68 o 
  -3   3  13      592.11      608.03     71.72 o 
  -2   3  13      172.52      181.00     24.87 o 
  -1   3  13      419.53      407.20     39.28 o 
   0   3  13        9.75       -1.57     21.70 o 
   1   3  13     3112.42     3265.47    111.26 o 
   2   3  13       46.23       43.13     27.69 o 
   3   3  13     1287.58     1362.71    130.58 o 
   4   3  13      943.57     1029.04     79.07 o 
   5   3  13       56.09       37.20     36.90 o 
  -6   4  13       35.56       51.70     22.32 o 
  -5   4  13      159.06      180.85     32.93 o 
  -4   4  13      362.43      446.67    109.14 o 
  -3   4  13      531.75      569.15     47.29 o 
  -2   4  13      130.41      162.90     36.96 o 
  -1   4  13      143.57      148.82     25.58 o 
   0   4  13       35.16       33.69     23.91 o 
   1   4  13      802.31      743.93     56.39 o 
   2   4  13       36.66       32.04     26.94 o 
   3   4  13       29.46       39.89     30.40 o 
   4   4  13       21.14       30.07     34.38 o 
   5   4  13      102.02      107.90     41.32 o 
  -6   5  13      186.65      222.93     44.86 o 
  -5   5  13      601.90      622.46     53.46 o 
  -4   5  13      388.11      339.41     77.79 o 
  -3   5  13      363.11      348.68     57.22 o 
  -2   5  13       36.19       60.65     19.96 o 
  -1   5  13      162.07      144.90     26.07 o 
   0   5  13      681.49      695.59     70.76 o 
   1   5  13       11.54       -1.83     24.82 o 
   2   5  13       40.73       62.31     29.86 o 
   3   5  13       51.80       21.78     28.46 o 
   4   5  13      355.45      309.85     49.18 o 
   5   5  13       56.32       87.35     42.37 o 
  -6   6  13        9.37        3.55     21.60 o 
  -5   6  13       66.06       81.35     30.43 o 
  -4   6  13      128.43       96.18     76.40 o 
  -3   6  13        0.26       34.12     44.27 o 
  -2   6  13       30.82       20.88     18.98 o 
  -1   6  13     1110.77     1082.23     66.45 o 
   0   6  13      997.68     1090.42     59.63 o 
   1   6  13      188.80      162.42     33.41 o 
   2   6  13       76.24        8.13     26.05 o 
   3   6  13      747.85      890.01     69.54 o 
   4   6  13        6.76      -39.79     29.82 o 
   5   6  13       53.97       50.33     39.78 o 
  -6   7  13       10.34       25.12     23.45 o 
  -5   7  13       48.89       43.38     39.99 o 
  -4   7  13       25.99       26.12     50.44 o 
  -3   7  13        1.00        1.45     25.16 o 
  -2   7  13      174.11      110.48     23.67 o 
  -1   7  13      743.22      773.93     59.60 o 
   0   7  13        5.93       11.44     21.00 o 
   1   7  13       33.84       46.74     26.89 o 
   2   7  13       84.94       34.69     43.61 o 
   3   7  13        3.67       -9.82     28.27 o 
   4   7  13       20.08       63.72     34.64 o 
   5   7  13       18.45       -5.19     34.88 o 
  -6   8  13      343.55      434.65     41.46 o 
  -5   8  13      654.04      625.88     66.02 o 
  -4   8  13      196.05      224.50     82.35 o 
  -3   8  13       49.80       81.27     32.91 o 
  -2   8  13      456.66      390.63     36.68 o 
  -1   8  13      218.57      192.54     41.01 o 
   0   8  13      247.82      247.68     33.15 o 
   1   8  13       17.08       47.50     27.40 o 
   2   8  13      458.47      502.14     64.06 o 
   3   8  13       89.74       54.73     45.81 o 
   4   8  13      306.29      173.56     42.43 o 
   5   8  13        2.68      -15.66     35.52 o 
  -6   9  13      193.16      257.85     36.17 o 
  -5   9  13       43.74       14.98     35.38 o 
  -4   9  13      508.21      519.50     93.03 o 
  -3   9  13        0.33       34.87     20.52 o 
  -2   9  13       44.54       35.59     23.12 o 
  -1   9  13      154.80      122.44     29.08 o 
   0   9  13        0.05      -13.58     21.57 o 
   1   9  13       84.83       94.63     31.64 o 
   2   9  13       25.47       38.58     29.70 o 
   3   9  13       21.14       49.19     32.06 o 
   4   9  13      269.63      271.35     59.16 o 
   5   9  13      407.92      298.92     80.95 o 
  -6  10  13       69.62       93.40     29.71 o 
  -5  10  13      104.23       60.22     24.09 o 
  -4  10  13      170.67      175.12     34.59 o 
  -3  10  13       76.64       73.72     30.69 o 
  -2  10  13      267.62      373.67     38.25 o 
  -1  10  13     1333.20     1421.56    153.49 o 
   0  10  13      510.41      454.49     41.29 o 
   1  10  13      771.72      883.30     63.09 o 
   2  10  13      562.97      516.03     53.04 o 
   3  10  13      131.63       87.27     36.59 o 
   4  10  13      118.23       88.93     37.92 o 
   5  10  13       27.05       60.24     38.33 o 
  -6  11  13       38.46       38.24     28.89 o 
  -5  11  13        0.05       -1.21     24.23 o 
  -4  11  13      212.09      189.95     37.09 o 
  -3  11  13      910.92      920.22    106.23 o 
  -2  11  13      947.90      983.46     59.85 o 
  -1  11  13      244.87      306.58     43.24 o 
   0  11  13        0.07      -17.22     21.55 o 
   1  11  13      106.37       69.11     32.63 o 
   2  11  13       79.07       46.28     31.04 o 
   3  11  13       47.23       56.48     32.26 o 
   4  11  13        3.46       32.17     35.74 o 
   5  11  13      458.56      450.81     62.31 o 
  -6  12  13        8.28       34.23     28.60 o 
  -5  12  13      487.39      603.86     50.39 o 
  -4  12  13      471.40      383.67     48.01 o 
  -3  12  13      674.16      659.88     60.95 o 
  -2  12  13      552.17      529.80     67.33 o 
  -1  12  13      541.09      703.81     54.90 o 
   0  12  13      549.52      531.24     51.67 o 
   1  12  13       14.84        8.94     25.08 o 
   2  12  13       62.42       73.76     31.98 o 
   3  12  13        1.06       -5.77     30.84 o 
   4  12  13      922.60      837.66    119.45 o 
   5  12  13       21.72       12.99     37.36 o 
  -5  13  13     1562.64     1549.93    116.73 o 
  -4  13  13      202.92      293.06     45.50 o 
  -3  13  13      106.06      138.43     38.51 o 
  -2  13  13      202.52      198.59     34.37 o 
  -1  13  13       76.35       63.81     28.33 o 
   0  13  13      166.92      200.71     36.65 o 
   1  13  13        6.12        7.89     25.00 o 
   2  13  13      524.02      556.13     64.53 o 
   3  13  13       11.50       19.66     32.56 o 
   4  13  13       19.91      -17.69     32.46 o 
   5  13  13        3.34      -13.72     36.45 o 
  -5  14  13     1088.83     1213.97     73.36 o 
  -4  14  13       14.95       62.64     48.72 o 
  -3  14  13      139.02      159.11     41.45 o 
  -2  14  13      845.29      805.13     58.43 o 
  -1  14  13        3.56        4.38     24.83 o 
   0  14  13      659.26      704.23     77.85 o 
   1  14  13       87.49       68.90     27.93 o 
   2  14  13       39.96       24.42     30.89 o 
   3  14  13     1031.27     1010.38     79.13 o 
   4  14  13      320.13      252.58     51.88 o 
  -5  15  13      542.48      596.99    105.98 o 
  -4  15  13       29.51      -24.14     34.93 o 
  -3  15  13        6.71      -15.77     31.88 o 
  -2  15  13      185.00      153.71     41.67 o 
  -1  15  13      180.70      155.25     35.17 o 
   0  15  13       11.69       21.94     26.27 o 
   1  15  13       54.46       -0.01     29.38 o 
   2  15  13       95.01       86.14     36.10 o 
   3  15  13      199.41      107.18     37.00 o 
   4  15  13       37.70       69.43     38.96 o 
  -5  16  13      636.40      592.50     72.15 o 
  -4  16  13       13.20      -17.75     36.39 o 
  -3  16  13      317.96      300.62     50.13 o 
  -2  16  13      448.81      523.34     64.18 o 
  -1  16  13      107.46       52.26     39.31 o 
   0  16  13     1022.39     1095.03     75.72 o 
   1  16  13       84.67       73.59     35.61 o 
   2  16  13      240.14      176.97     44.34 o 
   3  16  13      735.45      756.60     70.03 o 
   4  16  13      232.97      156.62     45.84 o 
  -5  17  13       78.16       60.57     40.81 o 
  -4  17  13      943.08      797.88    100.29 o 
  -3  17  13       32.49       -2.96     34.70 o 
  -2  17  13        1.00      -40.17     32.42 o 
  -1  17  13        9.08       21.57     29.70 o 
   0  17  13      371.44      344.16     47.76 o 
   1  17  13      261.43      267.09     45.94 o 
   2  17  13      645.66      582.80     70.22 o 
   3  17  13        6.24       10.71     34.45 o 
   4  17  13       13.79      -10.70     36.86 o 
  -5  18  13        2.91       58.39     44.95 o 
  -4  18  13     1776.86     1582.64    199.40 o 
  -3  18  13      167.37      134.34     43.63 o 
  -2  18  13      750.45      715.24    169.82 o 
  -1  18  13      618.80      552.02     96.15 o 
   0  18  13      104.62       83.34     35.18 o 
   1  18  13      396.92      521.37     58.68 o 
   2  18  13      174.50      200.25     49.02 o 
   3  18  13        8.09       17.36     35.04 o 
   4  18  13     1514.73     1905.29    115.21 o 
  -4  19  13      479.95      356.41     68.32 o 
  -3  19  13      272.73      241.80     53.57 o 
  -2  19  13        0.43       58.62     40.55 o 
  -1  19  13       32.70        9.71     40.11 o 
   0  19  13      612.02      553.17     92.70 o 
   1  19  13      116.05      134.65     38.98 o 
   2  19  13       11.09       -6.11     37.21 o 
   3  19  13       22.78       30.08     35.53 o 
  -4  20  13       13.89       -2.11     52.89 o 
  -3  20  13      716.48      807.41    100.03 o 
  -2  20  13       58.89      108.87     48.77 o 
  -1  20  13        2.56       -5.74     35.50 o 
   0  20  13      962.11     1036.10     78.30 o 
   1  20  13       31.86      -19.46     31.59 o 
   2  20  13      240.73      255.19     71.38 o 
   3  20  13       34.94        5.51     43.32 o 
  -4  21  13      883.28     1021.09    106.36 o 
  -3  21  13      432.65      458.51     66.76 o 
  -2  21  13        8.24       29.87     39.05 o 
  -1  21  13        1.90      -19.60     37.99 o 
   0  21  13     1783.82     1906.26    131.76 o 
   1  21  13      130.65      166.12     43.85 o 
   2  21  13       12.47       20.46     48.33 o 
   3  21  13     1098.61     1398.50    116.10 o 
  -3  22  13       65.53       38.58     43.44 o 
  -2  22  13      232.21      259.97     56.72 o 
  -1  22  13        8.69       34.65     37.96 o 
   0  22  13      917.02      974.47    122.13 o 
   1  22  13      157.38      205.76     46.92 o 
   2  22  13      227.54      123.28     51.00 o 
  -3  23  13       59.63       59.33     51.65 o 
  -2  23  13      394.19      296.09     59.87 o 
  -1  23  13      422.63      290.27     59.84 o 
   0  23  13      431.05      413.55     69.06 o 
   1  23  13      343.80      308.25     53.10 o 
   2  23  13      285.65      353.55     64.52 o 
  -2  24  13       41.00       69.13     45.52 o 
  -1  24  13      170.24       89.27     46.34 o 
   0  24  13        3.90      -36.54     40.58 o 
   1  24  13      350.49      265.38     62.46 o 
  -2  25  13      695.25      772.69    192.00 o 
  -1  25  13      192.66      167.94     52.59 o 
   0  25  13       26.30       33.56     45.92 o 
   1  25  13     1207.88     1188.01    112.42 o 
  -3   0  14      410.31      359.59     80.83 o 
  -2   0  14      739.28      679.99     55.38 o 
  -1   0  14      551.01      617.09    126.74 o 
   0   0  14       27.72       -0.68     75.42 o 
   1   0  14     1868.51     1791.29    131.42 o 
   2   0  14        4.76       51.50     42.64 o 
   3   0  14      535.57      451.90     75.00 o 
   4   0  14      121.04       88.41     56.43 o 
  -3   1  14       53.79       90.65     36.11 o 
  -2   1  14       73.73       51.94     19.98 o 
  -1   1  14      160.58       76.56     25.50 o 
   0   1  14       45.42       38.59     27.99 o 
   1   1  14      209.69      217.75     42.29 o 
   2   1  14      157.42      188.46     37.62 o 
   3   1  14        2.84       -8.96     29.34 o 
   4   1  14        2.19      -34.08     34.08 o 
  -4   2  14       34.76       58.69     55.86 o 
  -3   2  14      174.35      106.17     61.54 o 
  -2   2  14       22.32       11.62     19.76 o 
  -1   2  14      992.99     1075.74     60.73 o 
   0   2  14      256.88      273.53     36.27 o 
   1   2  14      540.87      441.61     57.03 o 
   2   2  14      139.93      155.96     37.84 o 
   3   2  14       76.11       61.88     34.73 o 
   4   2  14      169.61      144.18     43.43 o 
  -4   3  14      140.96      134.86     61.19 o 
  -3   3  14       64.89       84.51     28.08 o 
  -2   3  14      141.26      168.44     25.80 o 
  -1   3  14      556.76      530.54     41.55 o 
   0   3  14       89.84       64.00     26.83 o 
   1   3  14       16.77        6.16     28.16 o 
   2   3  14       26.68        3.88     26.82 o 
   3   3  14        9.27        5.79     41.99 o 
   4   3  14       24.75       22.80     36.36 o 
  -4   4  14       30.67       -2.03     53.70 o 
  -3   4  14      411.67      395.03     47.82 o 
  -2   4  14      325.75      351.22     37.00 o 
  -1   4  14      605.16      643.74     56.81 o 
   0   4  14     2363.21     2624.72    100.73 o 
   1   4  14       22.67       51.69     28.25 o 
   2   4  14       17.80      -24.11     27.49 o 
   3   4  14      115.99      116.02     37.65 o 
   4   4  14      146.20      140.78     45.07 o 
  -5   5  14       14.10       51.71     63.13 o 
  -4   5  14      127.15      125.35     62.25 o 
  -3   5  14       77.31       63.33     44.62 o 
  -2   5  14      815.19      846.66     50.92 o 
  -1   5  14      818.29      904.82     82.10 o 
   0   5  14      808.77      802.47     57.36 o 
   1   5  14      586.97      568.19     52.21 o 
   2   5  14      196.21      241.85     52.12 o 
   3   5  14       48.36       93.51     36.34 o 
   4   5  14      172.75      129.52     42.87 o 
  -5   6  14      786.49     1074.47    283.12 o 
  -4   6  14      502.04      476.55    141.26 o 
  -3   6  14      120.45       37.86     29.11 o 
  -2   6  14     1826.70     1767.24    109.05 o 
  -1   6  14      756.95      727.47     52.28 o 
   0   6  14      136.16      133.41     31.88 o 
   1   6  14      217.08      231.43     38.42 o 
   2   6  14       48.22       29.66     29.43 o 
   3   6  14     1888.27     1927.96    125.24 o 
   4   6  14      248.43      315.89     52.79 o 
  -5   7  14        2.61        7.51     58.61 o 
  -4   7  14        0.01       13.37     57.46 o 
  -3   7  14       19.78       14.18     20.29 o 
  -2   7  14      522.38      614.87     46.22 o 
  -1   7  14      430.28      509.37     44.33 o 
   0   7  14     2723.04     2974.02    105.63 o 
   1   7  14       88.83      111.61     32.82 o 
   2   7  14      533.03      436.58     50.44 o 
   3   7  14      104.29       72.87     44.78 o 
   4   7  14      278.36      273.46     49.55 o 
  -5   8  14        1.70      -41.57     54.10 o 
  -4   8  14      140.20       72.09     59.87 o 
  -3   8  14      278.54      265.30     32.82 o 
  -2   8  14      725.48      711.17     49.72 o 
  -1   8  14      758.77      817.51     78.28 o 
   0   8  14      119.17       72.16     27.80 o 
   1   8  14      706.53      829.61     62.94 o 
   2   8  14      807.78      849.80     66.09 o 
   3   8  14      339.85      341.63     50.29 o 
   4   8  14      471.08      429.37     57.21 o 
  -5   9  14        6.35       -6.61     59.68 o 
  -4   9  14      158.30      130.80     68.46 o 
  -3   9  14       16.94       21.25     23.02 o 
  -2   9  14       29.75        3.03     23.81 o 
  -1   9  14       52.58       15.32     29.40 o 
   0   9  14     1467.35     1437.45     73.16 o 
   1   9  14       65.39       79.22     31.32 o 
   2   9  14       40.92       39.81     30.85 o 
   3   9  14        2.27       16.48     32.95 o 
   4   9  14      258.94      331.82     54.30 o 
  -5  10  14       66.92      102.59     47.03 o 
  -4  10  14      140.46      327.67     83.78 o 
  -3  10  14       89.25       53.09     37.32 o 
  -2  10  14       97.36       62.95     27.36 o 
  -1  10  14        0.55       -6.87     24.82 o 
   0  10  14      553.38      530.44     61.85 o 
   1  10  14       18.28      -11.76     27.09 o 
   2  10  14       32.98       63.39     33.63 o 
   3  10  14      261.33      311.90     49.06 o 
   4  10  14      889.90     1002.06    110.89 o 
  -5  11  14        0.94        6.58     31.07 o 
  -4  11  14        4.78       35.08     31.39 o 
  -3  11  14      710.44      699.95     62.83 o 
  -2  11  14        0.99       21.67     25.32 o 
  -1  11  14      221.33      205.85     41.27 o 
   0  11  14        3.59       10.54     26.79 o 
   1  11  14        1.13       18.68     28.83 o 
   2  11  14       57.68       57.71     34.87 o 
   3  11  14       31.36       92.06     38.44 o 
   4  11  14       78.72       55.83     37.54 o 
  -5  12  14      580.78      529.05     46.62 o 
  -4  12  14     1958.99     2152.42    109.36 o 
  -3  12  14       17.17        6.43     30.40 o 
  -2  12  14      605.63      514.12     54.09 o 
  -1  12  14        0.13       15.35     26.26 o 
   0  12  14      494.72      534.61     52.03 o 
   1  12  14       16.18        4.82     28.46 o 
   2  12  14      360.39      408.51     85.25 o 
   3  12  14      251.09      219.10     46.13 o 
   4  12  14       23.54       51.99     46.64 o 
  -4  13  14     1450.38     1768.16     99.74 o 
  -3  13  14       99.47      116.15     44.23 o 
  -2  13  14        0.86        0.97     24.97 o 
  -1  13  14      209.87      227.37     46.05 o 
   0  13  14       15.51       40.83     28.43 o 
   1  13  14       43.07       37.32     33.53 o 
   2  13  14       69.66      108.93     37.85 o 
   3  13  14       31.21       10.60     33.29 o 
  -4  14  14     1388.80     1527.75     94.54 o 
  -3  14  14        0.19       15.71     35.19 o 
  -2  14  14      201.90      200.80     36.76 o 
  -1  14  14       34.30       36.69     29.57 o 
   0  14  14       54.42       27.95     31.20 o 
   1  14  14      201.99      140.00     41.91 o 
   2  14  14       25.92       56.95     34.95 o 
   3  14  14        0.88       15.98     34.95 o 
  -4  15  14       54.38       38.81     64.68 o 
  -3  15  14      152.67      150.57     43.30 o 
  -2  15  14      305.57      232.53     48.19 o 
  -1  15  14       32.07       56.15     31.66 o 
   0  15  14      968.50     1073.08     86.49 o 
   1  15  14       96.13       49.33     32.78 o 
   2  15  14       86.29       47.72     40.73 o 
   3  15  14       46.97       48.33     37.33 o 
  -4  16  14       38.65       21.09     39.23 o 
  -3  16  14        3.12      -28.28     35.45 o 
  -2  16  14      153.08      222.05     49.09 o 
  -1  16  14       13.30       24.49     33.68 o 
   0  16  14      152.95      154.13     42.59 o 
   1  16  14       39.48       32.61     32.38 o 
   2  16  14        9.33      -15.54     37.66 o 
   3  16  14      698.51      771.06     75.04 o 
  -3  17  14      422.49      457.70     62.06 o 
  -2  17  14      732.32      781.49     77.92 o 
  -1  17  14        3.01      -19.77     29.13 o 
   0  17  14       55.60       22.86     32.43 o 
   1  17  14      250.67      221.23     83.58 o 
   2  17  14     1748.06     2059.29    271.52 o 
   3  17  14      547.07      565.85     67.47 o 
  -3  18  14       26.30       17.02     38.82 o 
  -2  18  14      639.57      709.99    151.56 o 
  -1  18  14        0.01       24.15     39.43 o 
   0  18  14       66.81        1.03     32.68 o 
   1  18  14      228.29      195.14     43.09 o 
   2  18  14        4.45       62.83     43.90 o 
  -3  19  14      234.17      259.16     56.70 o 
  -2  19  14      428.15      483.27     66.98 o 
  -1  19  14        1.69       22.53     38.71 o 
   0  19  14      125.53       96.78     37.47 o 
   1  19  14      312.58      277.39     50.58 o 
   2  19  14     1596.74     2009.48    131.84 o 
  -2  20  14      124.34      140.83     63.40 o 
  -1  20  14        8.06        1.96     41.41 o 
   0  20  14      197.32      166.60     42.44 o 
   1  20  14       27.26       34.28     36.46 o 
  -2  21  14      197.20      127.23     47.87 o 
  -1  21  14       90.01      114.47     47.78 o 
   0  21  14        1.59        4.06     38.61 o 
   1  21  14      266.60      245.81     49.68 o 
  -1  22  14      128.35      203.61     55.26 o 
   0  22  14        2.01       94.82     49.67 o 
  -3   1  15        8.19       46.08     36.25 o 
  -2   1  15      305.71      363.69     34.99 o 
  -1   1  15     2302.99     2417.84     94.03 o 
   0   1  15     1006.79     1035.73     79.26 o 
   1   1  15      120.13      131.38     35.93 o 
   2   1  15     1047.16      909.48     70.72 o 
   3   1  15     1380.21     1460.42    130.32 o 
  -3   2  15      125.79      167.70     38.56 o 
  -2   2  15      521.23      661.68     43.63 o 
  -1   2  15      290.83      285.58     37.10 o 
   0   2  15      281.62      296.64     40.80 o 
   1   2  15       14.18       59.62     30.98 o 
   2   2  15      156.57      197.49     43.60 o 
   3   2  15        0.45        5.92     35.52 o 
  -3   3  15      113.20      151.91     34.67 o 
  -2   3  15       11.31        5.94     22.98 o 
  -1   3  15      574.25      609.69     62.68 o 
   0   3  15      254.23      284.28     39.76 o 
   1   3  15     1090.71     1200.40     76.42 o 
   2   3  15        1.39      -29.26     28.28 o 
   3   3  15      333.47      426.33     55.60 o 
  -4   4  15        2.23       19.21     53.80 o 
  -3   4  15       67.16       85.74     39.19 o 
  -2   4  15        0.11       23.79     23.91 o 
  -1   4  15     2440.49     2367.90     93.28 o 
   0   4  15       45.98       99.44     30.83 o 
   1   4  15        9.94       13.58     28.65 o 
   2   4  15      413.24      448.30     85.38 o 
   3   4  15       57.56       42.48     35.20 o 
  -4   5  15      372.98      428.09    132.54 o 
  -3   5  15      177.83      155.63     39.21 o 
  -2   5  15      580.15      641.48     60.83 o 
  -1   5  15       14.03       -7.45     23.36 o 
   0   5  15        8.03       -5.30     25.84 o 
   1   5  15        4.72       27.03     41.72 o 
   2   5  15        0.07       -0.12     29.03 o 
   3   5  15      212.42      141.77     42.12 o 
  -4   6  15      137.96      199.43     76.15 o 
  -3   6  15        1.04        9.73     31.04 o 
  -2   6  15       94.99      117.31     29.95 o 
  -1   6  15      255.86      319.08     40.03 o 
   0   6  15      925.44      993.07     69.76 o 
   1   6  15      189.28      181.07     38.65 o 
   2   6  15      103.50       62.49     33.20 o 
   3   6  15       88.08      104.58     39.39 o 
  -4   7  15        0.63       18.85     60.67 o 
  -3   7  15       48.06       58.07     24.83 o 
  -2   7  15      232.10      284.29     82.35 o 
  -1   7  15      464.43      434.74     69.18 o 
   0   7  15      301.73      319.00     58.94 o 
   1   7  15      217.41      242.33     44.77 o 
   2   7  15        1.59       12.11     30.94 o 
   3   7  15      260.08      276.58     49.73 o 
  -4   8  15       13.46       41.34     64.82 o 
  -3   8  15       94.72      132.75     28.50 o 
  -2   8  15        3.15       21.88     25.57 o 
  -1   8  15     1109.26     1067.79     67.87 o 
   0   8  15      475.18      495.32     50.19 o 
   1   8  15       65.08       64.88     32.15 o 
   2   8  15      169.97      139.88     40.93 o 
   3   8  15      153.96      187.60     45.53 o 
  -4   9  15       26.06       79.80     81.55 o 
  -3   9  15      100.47       74.20     27.68 o 
  -2   9  15       62.08       31.78     27.58 o 
  -1   9  15      117.00       44.51     30.57 o 
   0   9  15       45.21        3.79     30.12 o 
   1   9  15       59.22       27.56     30.87 o 
   2   9  15        4.37      -27.68     37.51 o 
   3   9  15       44.19       54.32     39.75 o 
  -3  10  15       43.06       20.98     30.78 o 
  -2  10  15        0.07       -3.50     25.15 o 
  -1  10  15      117.02      114.54     41.16 o 
   0  10  15       46.94       69.42     35.30 o 
   1  10  15       22.73       16.75     31.33 o 
   2  10  15        4.12       52.18     35.08 o 
  -3  11  15       96.16       43.39     62.64 o 
  -2  11  15        0.01        6.14     27.83 o 
  -1  11  15      623.49      665.85     56.69 o 
   0  11  15      539.52      607.27     70.27 o 
   1  11  15      140.11      129.99     42.36 o 
   2  11  15      431.19      401.66     54.49 o 
  -3  12  15      584.65      483.27     61.71 o 
  -2  12  15        0.31       23.97     28.83 o 
  -1  12  15       82.21       49.19     31.64 o 
   0  12  15      299.87      363.66     48.76 o 
   1  12  15       60.50       81.14     39.46 o 
   2  12  15      252.35      262.02     48.38 o 
  -3  13  15        1.73       13.09     35.62 o 
  -2  13  15      204.16       85.05     57.30 o 
  -1  13  15       93.62       52.35     32.66 o 
   0  13  15      258.69      470.01    107.56 o 
   1  13  15        0.54       18.14     35.39 o 
   2  13  15       73.12       72.64     38.42 o 
  -2  14  15        0.01      -56.48     43.33 o 
  -1  14  15      319.28      378.08     75.33 o 
   0  14  15       27.55       64.77     34.38 o 
   1  14  15       60.80       50.07     38.51 o 
  -2  15  15        0.17       10.87     34.80 o 
  -1  15  15        8.19        6.92     29.80 o 
   0  15  15       26.67       48.79     32.07 o 
   1  15  15       20.85       49.42     38.17 o 
  -2  16  15       19.51       51.76     41.61 o 
  -1  16  15      299.03      286.86     61.62 o 
   0  16  15      255.40      179.67     41.15 o 
   1  16  15        0.49       28.21     38.63 o 
  -1  17  15        7.61       10.51     32.06 o 
   0  17  15        0.83       24.64     33.60 o 
  -2   0  16      282.01      143.44     70.24 o 
  -1   0  16      676.83      667.65     75.59 o 
   0   0  16      370.49      339.48     62.38 o 
   1   0  16      545.37      726.49    112.67 o 
  -2   1  16      379.31      392.19     42.98 o 
  -1   1  16      148.58      139.95     32.32 o 
   0   1  16      175.33      207.54     46.74 o 
   1   1  16       95.63       86.59     33.50 o 
  -2   2  16      560.24      631.58     60.99 o 
  -1   2  16       22.44       26.52     38.30 o 
   0   2  16      784.97      746.55     60.18 o 
   1   2  16        3.98       35.80     29.91 o 
  -2   3  16       19.07       33.95     29.00 o 
  -1   3  16      293.42      221.25     36.63 o 
   0   3  16      107.70       87.03     32.99 o 
   1   3  16      129.40      175.82     38.91 o 
  -2   4  16      301.70      330.05     44.34 o 
  -1   4  16        3.14       10.05     29.21 o 
   0   4  16      632.36      598.99     54.99 o 
   1   4  16       73.93       96.59     35.00 o 
  -2   5  16      770.01      696.93     52.85 o 
  -1   5  16      154.47      169.55     42.51 o 
   0   5  16       12.25       35.93     29.20 o 
   1   5  16      587.03      572.25     72.91 o 
  -2   6  16        0.41        4.72     27.62 o 
  -1   6  16       29.74        6.34     35.35 o 
   0   6  16      258.07      267.61     41.43 o 
   1   6  16       71.51       74.29     35.00 o 
  -2   7  16       69.78       65.26     34.72 o 
  -1   7  16       25.87      -17.10     30.12 o 
   0   7  16       29.64        6.85     31.81 o 
  -1   8  16       27.20       -0.71     28.68 o 
   0   8  16       38.80       47.28     36.98 o 
  -1   9  16        1.24       34.17     30.83 o 
   0   9  16      138.66      142.21     42.35 o 
                                                 
